# Supplementary material for: 2-Hy­droxy­anilinium 3,5-dinitro­benzoate
Source: Acta Crystallogr Sect E Struct Rep Online. 2012 Apr 25;68(Pt 5):o1535. doi: 10.1107/S1600536812014973 (PMC3344637; doi:10.1107/S1600536812014973)
Supplement: Supplementary file 1 [file e-68-o1535-sup1.cif]

##############################################################################
#                                                                            #
# This CIF contains the data in a paper accepted for publication in          #
# Acta Crystallographica Section E. It conforms to the requirements of       #
# Notes for Authors for Acta Crystallographica Section E, and has been       #
# peer reviewed under the auspices of the IUCr Commission on Journals.       #
#                                                                            #
# Full details of the Crystallographic Information File format               #
# are given in the paper "The Crystallographic Information File (CIF):       #
# a New Standard Archive File for Crystallography" by S. R. Hall, F. H.      #
# Allen and I. D. Brown [Acta Cryst. (1991), A47, 655-685].                  #
#                                                                            #
# The current version of the core CIF dictionary is obtainable from          #
# ftp://ftp.iucr.org/pub/cif_core.dic.                                       #
#                                                                            #
# Software is freely available for graphical display of the structure(s)     #
# in this CIF. For information consult the CIF software page                 #
# http://www.iucr.org/resources/cif/software.                                #
#                                                                            #
# This file may be used for bona fide research purposes within the           #
# scientific community so long as proper attribution is given to the journal # 
# article from which it was obtained.                                        #
#                                                                            #
##############################################################################
data_I
_audit_creation_method     SHELXL-97
_chemical_name_systematic
;
2-Hydroxyanilinium 3,5-dinitrobenzoate
;
_chemical_name_common     ?
_chemical_formula_moiety     'C6 H8 N O +, C7 H3 N2 O6 -'
_chemical_formula_sum     'C13 H11 N3 O7'
_chemical_formula_iupac     'C6 H8 N O +, C7 H3 N2 O6 -'
_chemical_formula_weight     321.25
_chemical_melting_point     ?
_symmetry_cell_setting     monoclinic
_symmetry_space_group_name_H-M     'P 21'
_symmetry_space_group_name_Hall     'P 2yb'
loop_
    _symmetry_equiv_pos_as_xyz
    'x, y, z'
    '-x, y+1/2, -z'
_cell_length_a     9.4988(19)
_cell_length_b     6.0803(12)
_cell_length_c     12.109(2)
_cell_angle_alpha     90.00
_cell_angle_beta     95.21(3)
_cell_angle_gamma     90.00
_cell_volume     696.5(2)
_cell_formula_units_Z     2
_cell_measurement_reflns_used     7134
_cell_measurement_theta_min     27.47
_cell_measurement_theta_max     3.38
_cell_measurement_temperature     297(2)
_exptl_crystal_description     'Block'
_exptl_crystal_colour     'colorless'
_exptl_crystal_size_max     0.35
_exptl_crystal_size_mid     0.22
_exptl_crystal_size_min     0.20
_exptl_crystal_density_diffrn     1.532
_exptl_crystal_density_meas     ?
_exptl_crystal_density_method     'not measured'
_exptl_crystal_F_000     332
_exptl_absorpt_coefficient_mu     0.127
_exptl_absorpt_correction_type     multi-scan
_exptl_absorpt_process_details     '(CystalClear; Rigaku, 2005)'
_exptl_absorpt_correction_T_min     0.967
_exptl_absorpt_correction_T_max     0.975
_exptl_special_details
;
;
_diffrn_ambient_temperature     297(2)
_diffrn_radiation_type     MoK\a
_diffrn_radiation_wavelength     0.71073
_diffrn_radiation_source     'fine-focus sealed tube'
_diffrn_radiation_monochromator     graphite
_diffrn_measurement_device_type     'Rigaku Mercury2'
_diffrn_measurement_method     '\w and \f'
_diffrn_detector_area_resol_mean     8.366
_diffrn_reflns_number     7134
_diffrn_reflns_av_R_equivalents     0.0982
_diffrn_reflns_av_sigmaI/netI     0.0841
_diffrn_reflns_theta_min     3.38
_diffrn_reflns_theta_max     27.47
_diffrn_reflns_theta_full     27.47
_diffrn_measured_fraction_theta_max     0.991
_diffrn_measured_fraction_theta_full     0.991
_diffrn_reflns_limit_h_min     -12
_diffrn_reflns_limit_h_max     12
_diffrn_reflns_limit_k_min     -7
_diffrn_reflns_limit_k_max     7
_diffrn_reflns_limit_l_min     -15
_diffrn_reflns_limit_l_max     15
_refine_special_details
;
Refinement of <i>F</i>^2^ against ALL reflections. The weighted <i>R</i>-factor
<i>wR</i> and goodness of fit <i>S</i> are based on <i>F</i>^2^, conventional
<i>R</i>-factors <i>R</i> are based on <i>F</i>, with <i>F</i> set to zero for
negative <i>F</i>^2^. The threshold expression of <i>F</i>^2^ >
\s(<i>F</i>^2^) is used only for calculating <i>R</i>-factors(gt) <i>etc</i>.
and is not relevant to the choice of reflections for refinement.
<i>R</i>-factors based on <i>F</i>^2^ are statistically about twice as large
as those based on <i>F</i>, and <i>R</i>- factors based on ALL data will be
even larger.
;
_reflns_number_total     1733
_reflns_number_gt     1209
_reflns_threshold_expression     I>2sigma(I)
_refine_ls_structure_factor_coef     Fsqd
_refine_ls_matrix_type     full
_refine_ls_R_factor_all     0.1144
_refine_ls_R_factor_gt     0.0835
_refine_ls_wR_factor_gt     0.1998
_refine_ls_wR_factor_ref     0.2176
_refine_ls_goodness_of_fit_ref     1.051
_refine_ls_restrained_S_all     1.051
_refine_ls_number_reflns     1733
_refine_ls_number_parameters     210
_refine_ls_number_restraints     1
_refine_ls_hydrogen_treatment     constr
_refine_ls_weighting_scheme     calc
_refine_ls_weighting_details
;
calc w=1/[\\s^2^(Fo^2^)+(0.0791P)^2^+1.2502P] where
 P=(Fo^2^+2Fc^2^)/3
;
_atom_sites_solution_hydrogens     geom
_atom_sites_solution_primary     direct
_atom_sites_solution_secondary     difmap
_refine_ls_shift/su_max     0.000
_refine_ls_shift/su_mean     0.000
_refine_diff_density_max     0.378
_refine_diff_density_min     -0.283
_refine_ls_extinction_method     'SHELXL97 (Sheldrick, 2008)'
_refine_ls_extinction_coef     0.072(14)
_refine_ls_extinction_expression
                                'Fc^*^=kFc[1+0.001xFc^2^\\l^3^/sin(2\\q)]^-1/4^'
loop_
    _atom_type_symbol
    _atom_type_description
    _atom_type_scat_dispersion_real
    _atom_type_scat_dispersion_imag
    _atom_type_scat_source
    'C' 'C' 0.0033 0.0000
                         'International Tables Vol C Tables 4.2.6.8 and 6.1.1.4'
    'H' 'H' 0.0000 0.0000
                         'International Tables Vol C Tables 4.2.6.8 and 6.1.1.4'
    'N' 'N' 0.0061 0.0000
                         'International Tables Vol C Tables 4.2.6.8 and 6.1.1.4'
    'O' 'O' 0.0106 0.0000
                         'International Tables Vol C Tables 4.2.6.8 and 6.1.1.4'
_computing_data_collection     'CrystalClear (Rigaku, 2005)'
_computing_cell_refinement     'CrystalClear (Rigaku, 2005)'
_computing_data_reduction     'CrystalClear (Rigaku, 2005)'
_computing_structure_solution     'SHELXS97 (Sheldrick, 2008)'
_computing_structure_refinement     'SHELXL97 (Sheldrick, 2008)'
_computing_molecular_graphics     'SHELXTL (Sheldrick, 2008)'
_computing_publication_material     'SHELXTL (Sheldrick, 2008)'
loop_
    _atom_site_type_symbol
    _atom_site_label
    _atom_site_fract_x
    _atom_site_fract_y
    _atom_site_fract_z
    _atom_site_U_iso_or_equiv
    _atom_site_adp_type
    _atom_site_calc_flag
    _atom_site_refinement_flags
    _atom_site_occupancy
    _atom_site_symmetry_multiplicity
    _atom_site_disorder_assembly
    _atom_site_disorder_group
    C C1 0.3248(7) 0.2505(12) -0.2268(6) 0.0325(16) Uani d . 1 1 . .
    C C2 0.2992(7) 0.1113(12) -0.1273(6) 0.0314(16) Uani d . 1 1 . .
    C C3 0.2233(7) -0.0841(11) -0.1380(5) 0.0294(15) Uani d . 1 1 . .
    H H1 0.1912 -0.1357 -0.2082 0.035 Uiso calc R 1 1 . .
    C C4 0.1951(8) -0.2021(12) -0.0450(6) 0.0323(16) Uani d . 1 1 . .
    C C5 0.2459(8) -0.1379(13) 0.0596(6) 0.0349(16) Uani d . 1 1 . .
    H H2 0.2290 -0.2195 0.1220 0.042 Uiso calc R 1 1 . .
    C C6 0.3243(7) 0.0559(13) 0.0675(5) 0.0320(16) Uani d . 1 1 . .
    C C7 0.3495(7) 0.1844(12) -0.0223(5) 0.0309(15) Uani d . 1 1 . .
    H H3 0.3988 0.3162 -0.0129 0.037 Uiso calc R 1 1 . .
    N N1 0.1063(7) -0.3963(12) -0.0578(6) 0.0427(16) Uani d . 1 1 . .
    O O1 0.3190(6) 0.1545(8) -0.3201(4) 0.0413(14) Uani d . 1 1 . .
    O O2 0.3450(7) 0.4499(9) -0.2114(5) 0.0498(15) Uani d . 1 1 . .
    O O3 0.0399(7) -0.4290(12) -0.1476(5) 0.0618(19) Uani d . 1 1 . .
    O O4 0.1028(7) -0.5164(11) 0.0228(6) 0.0597(18) Uani d . 1 1 . .
    N N2 0.3724(7) 0.1352(13) 0.1794(5) 0.0453(18) Uani d . 1 1 . .
    O O5 0.4282(7) 0.3173(11) 0.1871(5) 0.0571(17) Uani d . 1 1 . .
    O O6 0.3546(8) 0.0204(12) 0.2592(4) 0.063(2) Uani d . 1 1 . .
    C C8 0.2779(8) 0.4903(13) 0.4615(6) 0.0352(17) Uani d . 1 1 . .
    C C9 0.1846(9) 0.4540(16) 0.3689(6) 0.047(2) Uani d . 1 1 . .
    H H4 0.1890 0.3219 0.3306 0.056 Uiso calc R 1 1 . .
    C C10 0.0863(9) 0.6070(18) 0.3322(7) 0.054(2) Uani d . 1 1 . .
    H H5 0.0272 0.5818 0.2679 0.064 Uiso calc R 1 1 . .
    C C11 0.0747(9) 0.8013(17) 0.3917(7) 0.051(2) Uani d . 1 1 . .
    H H6 0.0045 0.9026 0.3691 0.062 Uiso calc R 1 1 . .
    C C12 0.1687(8) 0.8452(15) 0.4857(6) 0.0425(18) Uani d . 1 1 . .
    H H7 0.1630 0.9760 0.5248 0.051 Uiso calc R 1 1 . .
    C C13 0.2689(7) 0.6899(13) 0.5182(6) 0.0326(15) Uani d . 1 1 . .
    O O7 0.3797(6) 0.3374(10) 0.4957(4) 0.0444(14) Uani d . 1 1 . .
    H H8 0.3601 0.2810 0.5539 0.067 Uiso calc R 1 1 . .
    N N3 0.3724(6) 0.7298(10) 0.6120(5) 0.0339(14) Uani d . 1 1 . .
    H H9 0.3537 0.8575 0.6435 0.051 Uiso calc R 1 1 . .
    H H10 0.4585 0.7345 0.5887 0.051 Uiso calc R 1 1 . .
    H H11 0.3683 0.6219 0.6613 0.051 Uiso calc R 1 1 . .
loop_
    _atom_site_aniso_label
    _atom_site_aniso_U_11
    _atom_site_aniso_U_22
    _atom_site_aniso_U_33
    _atom_site_aniso_U_12
    _atom_site_aniso_U_13
    _atom_site_aniso_U_23
    C1 0.032(4) 0.029(4) 0.037(4) 0.002(3) 0.003(3) 0.002(3)
    C2 0.033(4) 0.030(4) 0.032(4) 0.001(3) 0.007(3) -0.001(3)
    C3 0.032(4) 0.029(4) 0.028(3) -0.001(3) 0.004(3) -0.003(3)
    C4 0.030(4) 0.026(4) 0.043(4) 0.002(3) 0.011(3) 0.000(3)
    C5 0.037(4) 0.034(4) 0.034(4) 0.005(3) 0.009(3) 0.007(3)
    C6 0.032(4) 0.039(4) 0.026(3) -0.003(3) 0.003(3) -0.004(3)
    C7 0.026(3) 0.031(4) 0.035(3) 0.001(3) 0.003(3) -0.001(3)
    N1 0.033(3) 0.038(4) 0.059(4) -0.009(3) 0.017(3) -0.004(3)
    O1 0.071(4) 0.025(3) 0.028(3) 0.004(3) 0.002(2) -0.002(2)
    O2 0.081(4) 0.025(3) 0.044(3) -0.007(3) 0.010(3) 0.000(2)
    O3 0.060(4) 0.062(4) 0.064(4) -0.032(4) 0.004(3) -0.017(3)
    O4 0.059(4) 0.041(3) 0.082(4) -0.017(3) 0.021(3) 0.007(4)
    N2 0.039(4) 0.064(5) 0.032(3) -0.004(4) -0.001(3) -0.002(3)
    O5 0.069(4) 0.050(4) 0.052(3) -0.011(4) 0.000(3) -0.010(3)
    O6 0.087(5) 0.075(5) 0.028(3) -0.019(4) 0.003(3) 0.001(3)
    C8 0.042(4) 0.039(4) 0.025(3) -0.005(3) 0.008(3) -0.001(3)
    C9 0.058(5) 0.049(5) 0.033(4) -0.020(5) 0.002(4) -0.007(4)
    C10 0.048(5) 0.070(7) 0.039(4) -0.010(5) -0.013(4) -0.001(4)
    C11 0.044(5) 0.056(6) 0.053(5) 0.003(4) -0.004(4) 0.010(4)
    C12 0.046(5) 0.034(4) 0.046(4) 0.002(4) -0.001(3) -0.003(4)
    C13 0.030(3) 0.032(4) 0.036(4) -0.005(3) 0.006(3) 0.004(3)
    O7 0.059(4) 0.039(3) 0.035(3) 0.008(3) 0.005(2) 0.001(3)
    N3 0.040(3) 0.027(3) 0.035(3) -0.001(3) 0.006(2) 0.000(3)
_geom_special_details
;
 All esds (except the esd in the dihedral angle between two l.s. planes)
 are estimated using the full covariance matrix.  The cell esds are taken
 into account individually in the estimation of esds in distances, angles
 and torsion angles; correlations between esds in cell parameters are only
 used when they are defined by crystal symmetry.  An approximate (isotropic)
 treatment of cell esds is used for estimating esds involving l.s. planes.
;
loop_
    _geom_bond_atom_site_label_1
    _geom_bond_atom_site_label_2
    _geom_bond_site_symmetry_2
    _geom_bond_distance
    _geom_bond_publ_flag
    C1 O2 . 1.239(9) ?
    C1 O1 . 1.269(8) ?
    C1 C2 . 1.510(10) ?
    C2 C7 . 1.390(9) ?
    C2 C3 . 1.390(10) ?
    C3 C4 . 1.383(9) ?
    C3 H1 . 0.9300 ?
    C4 C5 . 1.370(10) ?
    C4 N1 . 1.451(10) ?
    C5 C6 . 1.393(11) ?
    C5 H2 . 0.9300 ?
    C6 C7 . 1.377(9) ?
    C6 N2 . 1.472(9) ?
    C7 H3 . 0.9300 ?
    N1 O4 . 1.222(9) ?
    N1 O3 . 1.223(9) ?
    N2 O6 . 1.216(9) ?
    N2 O5 . 1.228(10) ?
    C8 O7 . 1.378(9) ?
    C8 C9 . 1.382(10) ?
    C8 C13 . 1.401(10) ?
    C9 C10 . 1.364(14) ?
    C9 H4 . 0.9300 ?
    C10 C11 . 1.393(14) ?
    C10 H5 . 0.9300 ?
    C11 C12 . 1.407(11) ?
    C11 H6 . 0.9300 ?
    C12 C13 . 1.373(11) ?
    C12 H7 . 0.9300 ?
    C13 N3 . 1.453(9) ?
    O7 H8 . 0.8200 ?
    N3 H9 . 0.8900 ?
    N3 H10 . 0.8900 ?
    N3 H11 . 0.8900 ?
loop_
    _geom_angle_atom_site_label_1
    _geom_angle_atom_site_label_2
    _geom_angle_atom_site_label_3
    _geom_angle_site_symmetry_1
    _geom_angle_site_symmetry_3
    _geom_angle
    _geom_angle_publ_flag
    O2 C1 O1 . . 125.2(7) ?
    O2 C1 C2 . . 117.6(7) ?
    O1 C1 C2 . . 117.1(6) ?
    C7 C2 C3 . . 119.4(6) ?
    C7 C2 C1 . . 118.9(6) ?
    C3 C2 C1 . . 121.6(6) ?
    C4 C3 C2 . . 120.3(6) ?
    C4 C3 H1 . . 119.9 ?
    C2 C3 H1 . . 119.9 ?
    C5 C4 C3 . . 121.8(7) ?
    C5 C4 N1 . . 118.9(6) ?
    C3 C4 N1 . . 119.2(6) ?
    C4 C5 C6 . . 116.4(6) ?
    C4 C5 H2 . . 121.8 ?
    C6 C5 H2 . . 121.8 ?
    C7 C6 C5 . . 123.8(6) ?
    C7 C6 N2 . . 118.6(7) ?
    C5 C6 N2 . . 117.3(6) ?
    C6 C7 C2 . . 118.1(7) ?
    C6 C7 H3 . . 121.0 ?
    C2 C7 H3 . . 121.0 ?
    O4 N1 O3 . . 124.3(7) ?
    O4 N1 C4 . . 117.3(7) ?
    O3 N1 C4 . . 118.4(7) ?
    O6 N2 O5 . . 123.2(7) ?
    O6 N2 C6 . . 119.3(7) ?
    O5 N2 C6 . . 117.5(7) ?
    O7 C8 C9 . . 121.1(7) ?
    O7 C8 C13 . . 120.6(6) ?
    C9 C8 C13 . . 118.2(8) ?
    C10 C9 C8 . . 121.6(8) ?
    C10 C9 H4 . . 119.2 ?
    C8 C9 H4 . . 119.2 ?
    C9 C10 C11 . . 119.6(7) ?
    C9 C10 H5 . . 120.2 ?
    C11 C10 H5 . . 120.2 ?
    C10 C11 C12 . . 120.3(8) ?
    C10 C11 H6 . . 119.8 ?
    C12 C11 H6 . . 119.8 ?
    C13 C12 C11 . . 118.3(8) ?
    C13 C12 H7 . . 120.8 ?
    C11 C12 H7 . . 120.8 ?
    C12 C13 C8 . . 121.8(7) ?
    C12 C13 N3 . . 120.8(7) ?
    C8 C13 N3 . . 117.5(6) ?
    C8 O7 H8 . . 109.5 ?
    C13 N3 H9 . . 109.5 ?
    C13 N3 H10 . . 109.5 ?
    H9 N3 H10 . . 109.5 ?
    C13 N3 H11 . . 109.5 ?
    H9 N3 H11 . . 109.5 ?
    H10 N3 H11 . . 109.5 ?
loop_
    _geom_torsion_atom_site_label_1
    _geom_torsion_atom_site_label_2
    _geom_torsion_atom_site_label_3
    _geom_torsion_atom_site_label_4
    _geom_torsion_site_symmetry_1
    _geom_torsion_site_symmetry_2
    _geom_torsion_site_symmetry_3
    _geom_torsion_site_symmetry_4
    _geom_torsion
    _geom_torsion_publ_flag
    O2 C1 C2 C7 . . . . -23.9(10) ?
    O1 C1 C2 C7 . . . . 158.5(6) ?
    O2 C1 C2 C3 . . . . 154.2(7) ?
    O1 C1 C2 C3 . . . . -23.4(10) ?
    C7 C2 C3 C4 . . . . 1.5(10) ?
    C1 C2 C3 C4 . . . . -176.6(6) ?
    C2 C3 C4 C5 . . . . -3.2(11) ?
    C2 C3 C4 N1 . . . . 175.2(6) ?
    C3 C4 C5 C6 . . . . 1.7(10) ?
    N1 C4 C5 C6 . . . . -176.7(6) ?
    C4 C5 C6 C7 . . . . 1.4(10) ?
    C4 C5 C6 N2 . . . . 176.3(6) ?
    C5 C6 C7 C2 . . . . -3.0(10) ?
    N2 C6 C7 C2 . . . . -177.8(6) ?
    C3 C2 C7 C6 . . . . 1.4(10) ?
    C1 C2 C7 C6 . . . . 179.6(6) ?
    C5 C4 N1 O4 . . . . -13.4(10) ?
    C3 C4 N1 O4 . . . . 168.1(7) ?
    C5 C4 N1 O3 . . . . 166.3(7) ?
    C3 C4 N1 O3 . . . . -12.2(10) ?
    C7 C6 N2 O6 . . . . -177.8(7) ?
    C5 C6 N2 O6 . . . . 7.0(10) ?
    C7 C6 N2 O5 . . . . 2.8(10) ?
    C5 C6 N2 O5 . . . . -172.4(7) ?
    O7 C8 C9 C10 . . . . -178.0(8) ?
    C13 C8 C9 C10 . . . . 0.3(12) ?
    C8 C9 C10 C11 . . . . -2.8(13) ?
    C9 C10 C11 C12 . . . . 3.3(13) ?
    C10 C11 C12 C13 . . . . -1.5(12) ?
    C11 C12 C13 C8 . . . . -1.0(11) ?
    C11 C12 C13 N3 . . . . 177.6(7) ?
    O7 C8 C13 C12 . . . . 179.9(7) ?
    C9 C8 C13 C12 . . . . 1.6(11) ?
    O7 C8 C13 N3 . . . . 1.3(9) ?
    C9 C8 C13 N3 . . . . -177.0(7) ?
loop_
    _geom_hbond_atom_site_label_D
    _geom_hbond_atom_site_label_H
    _geom_hbond_atom_site_label_A
    _geom_hbond_site_symmetry_A
    _geom_hbond_distance_DH
    _geom_hbond_distance_HA
    _geom_hbond_distance_DA
    _geom_hbond_angle_DHA
    O7 H8 O1 1_556 0.82 1.78 2.603(7) 179.1
    N3 H9 O1 1_566 0.89 1.90 2.771(8) 167.6
    N3 H10 O7 2_656 0.89 2.02 2.870(8) 159.0
    N3 H11 O2 1_556 0.89 1.89 2.763(8) 165.7
    C12 H7 O1 1_566 0.93 2.53 3.240(9) 133.5
_iucr_refine_instructions_details
;
TITL I
CELL 0.71073 9.4988 6.0803 12.1089 90.0000 95.2080 90.0000
ZERR 2.0 0.0019 0.0012 0.0024 0.0000 0.0300 0.0000
LATT -1
SYMM -X, 0.5+Y, -Z
REM  SPGR P21 monoclinic
SFAC C H N O
UNIT 26 22 6 14
L.S. 18
FMAP 2
PLAN -20
ACTA
BOND$H
CONF
EQIV $1 +X, +Y, 1+Z
EQIV $2 +X, 1+Y, 1+Z
EQIV $3 1-X, 1/2+Y, 1-Z
HTAB O7 O1_$1
HTAB N3 O1_$2
HTAB N3 O7_$3
HTAB N3 O2_$1
HTAB C12 O1_$2
MERG 4
WGHT    0.079100    1.250200
EXTI    0.071567
FVAR       0.82279
C1    1    0.324828    0.250490   -0.226755    11.00000    0.03175    0.02917 =
         0.03654    0.00184    0.00329    0.00204
C2    1    0.299219    0.111303   -0.127260    11.00000    0.03314    0.02966 =
         0.03221   -0.00148    0.00685    0.00059
C3    1    0.223255   -0.084093   -0.138050    11.00000    0.03228    0.02858 =
         0.02764   -0.00291    0.00397   -0.00128
AFIX  43
H1    2    0.191246   -0.135665   -0.208173    11.00000   -1.20000
AFIX   0
C4    1    0.195083   -0.202091   -0.044973    11.00000    0.02952    0.02640 =
         0.04254   -0.00013    0.01105    0.00186
C5    1    0.245908   -0.137947    0.059613    11.00000    0.03737    0.03397 =
         0.03450    0.00671    0.00900    0.00548
AFIX  43
H2    2    0.228972   -0.219512    0.122017    11.00000   -1.20000
AFIX   0
C6    1    0.324272    0.055897    0.067461    11.00000    0.03166    0.03878 =
         0.02553   -0.00433    0.00281   -0.00257
C7    1    0.349510    0.184357   -0.022277    11.00000    0.02632    0.03125 =
         0.03528   -0.00067    0.00325    0.00141
AFIX  43
H3    2    0.398785    0.316196   -0.012910    11.00000   -1.20000
AFIX   0
N1    3    0.106339   -0.396254   -0.057829    11.00000    0.03349    0.03752 =
         0.05926   -0.00440    0.01659   -0.00889
O1    4    0.319011    0.154549   -0.320103    11.00000    0.07119    0.02458 =
         0.02769   -0.00190    0.00161    0.00396
O2    4    0.344980    0.449941   -0.211426    11.00000    0.08086    0.02549 =
         0.04392    0.00038    0.00979   -0.00667
O3    4    0.039885   -0.429007   -0.147645    11.00000    0.05961    0.06165 =
         0.06390   -0.01731    0.00360   -0.03216
O4    4    0.102793   -0.516400    0.022794    11.00000    0.05865    0.04105 =
         0.08195    0.00730    0.02051   -0.01702
N2    3    0.372395    0.135161    0.179415    11.00000    0.03896    0.06408 =
         0.03193   -0.00169   -0.00137   -0.00351
O5    4    0.428214    0.317270    0.187149    11.00000    0.06886    0.04957 =
         0.05180   -0.00989   -0.00021   -0.01149
O6    4    0.354560    0.020379    0.259204    11.00000    0.08712    0.07496 =
         0.02761    0.00142    0.00305   -0.01939
C8    1    0.277881    0.490283    0.461469    11.00000    0.04189    0.03919 =
         0.02547   -0.00074    0.00805   -0.00474
C9    1    0.184622    0.453966    0.368860    11.00000    0.05826    0.04884 =
         0.03337   -0.00726    0.00163   -0.01984
AFIX  43
H4    2    0.189049    0.321908    0.330580    11.00000   -1.20000
AFIX   0
C10   1    0.086252    0.607047    0.332225    11.00000    0.04780    0.07047 =
         0.03922   -0.00073   -0.01277   -0.00993
AFIX  43
H5    2    0.027235    0.581820    0.267918    11.00000   -1.20000
AFIX   0
C11   1    0.074696    0.801315    0.391659    11.00000    0.04364    0.05602 =
         0.05276    0.01015   -0.00390    0.00318
AFIX  43
H6    2    0.004525    0.902560    0.369082    11.00000   -1.20000
AFIX   0
C12   1    0.168658    0.845166    0.485696    11.00000    0.04612    0.03415 =
         0.04642   -0.00305   -0.00080    0.00201
AFIX  43
H7    2    0.162978    0.975984    0.524839    11.00000   -1.20000
AFIX   0
C13   1    0.268944    0.689941    0.518207    11.00000    0.03000    0.03239 =
         0.03594    0.00362    0.00581   -0.00517
O7    4    0.379658    0.337405    0.495724    11.00000    0.05896    0.03881 =
         0.03544    0.00060    0.00500    0.00811
AFIX  83
H8    2    0.360072    0.280954    0.553896    11.00000   -1.50000
AFIX   0
N3    3    0.372374    0.729801    0.612031    11.00000    0.04017    0.02716 =
         0.03482    0.00050    0.00577   -0.00058
AFIX 137
H9    2    0.353655    0.857479    0.643532    11.00000   -1.50000
H10   2    0.458532    0.734459    0.588731    11.00000   -1.50000
H11   2    0.368275    0.621875    0.661287    11.00000   -1.50000
HKLF 4
REM  1
REM R1 =  0.0835 for   1209 Fo > 4sig(Fo)  and  0.1144 for all   1733 data
REM    210 parameters refined using      1 restraints
END
WGHT      0.0790      1.2554
REM Highest difference peak  0.378,  deepest hole -0.283,  1-sigma level  0.079
Q1    1   0.1595  0.7483  0.6056  11.00000  0.05    0.38
Q2    1   0.4428  0.8440  0.4540  11.00000  0.05    0.34
Q3    1   0.3943  0.8396  0.4956  11.00000  0.05    0.34
Q4    1  -0.0837  0.6489  0.3189  11.00000  0.05    0.33
Q5    1   0.3662  0.4926  0.0381  11.00000  0.05    0.32
Q6    1   0.1326 -0.5416 -0.2135  11.00000  0.05    0.32
Q7    1   0.1457 -0.4479  0.1036  11.00000  0.05    0.31
Q8    1   0.4383  0.5129 -0.0519  11.00000  0.05    0.30
Q9    1  -0.1174 -0.4652 -0.2638  11.00000  0.05    0.30
Q10   1   0.4644  0.4964 -0.2430  11.00000  0.05    0.29
Q11   1   0.2684 -0.4232 -0.1525  11.00000  0.05    0.29
Q12   1   0.2808 -0.2743  0.1953  11.00000  0.05    0.28
Q13   1   0.4237  0.5016 -0.2592  11.00000  0.05    0.28
Q14   1   0.0680 -0.4041 -0.2199  11.00000  0.05    0.28
Q15   1   0.4395  0.6490  0.3317  11.00000  0.05    0.27
Q16   1   0.1185 -0.2012 -0.2049  11.00000  0.05    0.27
Q17   1   0.5159  0.3830  0.2567  11.00000  0.05    0.26
Q18   1   0.3320  0.3222 -0.4395  11.00000  0.05    0.26
Q19   1   0.5051  0.1964  0.4766  11.00000  0.05    0.26
Q20   1   0.1231  0.1008  0.0656  11.00000  0.05    0.25
;
data_global
_journal_data_validation_number     ?
_journal_date_recd_electronic     2012-02-14
_journal_date_accepted     2012-04-05
_journal_name_full     'Acta Crystallographica, Section E'
_journal_year     2012
_journal_volume     68
_journal_issue      5
_journal_page_first     eo1535
_journal_page_last     eo1535
_journal_paper_category     QO
_journal_paper_doi     10.1107/S1600536812014973
_journal_coeditor_code     QK2032
_publ_contact_author_name     'Dr. Qun Zhao'
_publ_contact_author_address
;
National First-Class Key Discipline for Traditional Chinese Medicine
of Nanjing University of Chinese Medicine
Nanjing 210046
People's Republic of China
;
_publ_contact_author_email     qzhaonucm@gmail.com
_publ_section_title
;
2-Hydroxyanilinium 3,5-dinitrobenzoate
;
loop_
    _publ_author_name
    _publ_author_address
    'Qun Zhao'
;
National First-Class Key Discipline for Traditional Chinese Medicine
of Nanjing University of Chinese Medicine
Nanjing 210046
People's Republic of China
;
