# Supplementary material for: 2-Hy­droxy­anilinium 3,5-dinitro­benzoate
Source: Acta Crystallogr Sect E Struct Rep Online. 2012 Apr 25;68(Pt 5):o1535. doi: 10.1107/S1600536812014973 (PMC3344637; doi:10.1107/S1600536812014973)
Supplement: Supplementary file 2 [file e-68-o1535-Isup2.hkl]

# 
# h,k,l, Fc-squared, Fo-squared, sigma(Fo-squared) and status flag 
# 
data_I
_shelx_title ' 1' 
_shelx_refln_list_code          4 
_shelx_F_calc_maximum       82.52 
_exptl_crystal_F_000       332.00 
_reflns_d_resolution_high  0.7704 
 
loop_ 
 _symmetry_equiv_pos_as_xyz 
 'x, y, z' 
 '-x, y+1/2, -z' 
 
_cell_length_a     9.4988 
_cell_length_b     6.0803 
_cell_length_c    12.1089 
_cell_angle_alpha  90.000 
_cell_angle_beta   95.208 
_cell_angle_gamma  90.000 
 
_shelx_F_squared_multiplier     1.000 
 
loop_ 
 _refln_index_h 
 _refln_index_k 
 _refln_index_l 
 _refln_F_squared_calc 
 _refln_F_squared_meas 
 _refln_F_squared_sigma 
 _refln_observed_status 
   2   0   0     3243.25     3214.14     70.33 o 
   3   0   0     3517.44     3396.08     66.09 o 
   4   0   0     1736.02     1773.31     48.50 o 
   5   0   0       20.98       18.59      3.75 o 
   6   0   0       10.67       11.07      6.04 o 
   7   0   0      250.13      229.64     22.40 o 
   8   0   0        1.91       15.52      9.26 o 
   9   0   0        4.99        8.01      5.02 o 
  10   0   0        1.23        7.40     11.15 o 
  11   0   0       21.19       22.93      8.32 o 
  12   0   0        0.15        3.89      5.70 o 
   1   1   0       31.79       31.94      1.52 o 
   2   1   0     6808.86     8035.15    209.49 o 
   3   1   0     1341.16     1407.09     44.49 o 
   4   1   0      136.94      189.90      6.51 o 
   5   1   0      638.49      635.02     37.48 o 
   6   1   0       54.50       46.43      3.02 o 
   7   1   0      139.16      119.73     11.56 o 
   8   1   0       14.34       13.80      3.67 o 
   9   1   0        1.34        7.21      7.15 o 
  10   1   0       37.91       43.26      7.09 o 
  11   1   0        5.50        5.01      4.33 o 
  12   1   0       21.07       32.87      7.43 o 
   0   2   0       31.62       36.65      1.94 o 
   1   2   0      668.50      630.74     24.28 o 
   2   2   0       59.19       44.24      1.63 o 
   3   2   0     1241.26     1264.19     36.68 o 
   5   2   0      771.20      749.54     42.22 o 
   6   2   0       35.03       34.11      4.20 o 
   7   2   0        4.78        5.15      2.86 o 
   8   2   0        0.16        6.21      2.35 o 
   9   2   0        5.23       16.22      6.77 o 
  10   2   0        4.83        4.94      3.93 o 
  11   2   0        4.84       14.26      5.05 o 
   1   3   0      620.55      703.69     23.32 o 
   2   3   0      754.03      787.39     21.02 o 
   3   3   0      144.76      131.25      8.60 o 
   4   3   0      101.97       83.73      4.35 o 
   5   3   0      168.70      184.77      9.81 o 
   6   3   0        0.96       -0.10      1.78 o 
   7   3   0       48.24       38.73      3.88 o 
   8   3   0       13.52       24.12      3.80 o 
   9   3   0        6.58       15.67      7.17 o 
  10   3   0       27.14       28.54      6.51 o 
  11   3   0        3.81        1.11      3.76 o 
   0   4   0       49.70       63.65      7.68 o 
   1   4   0       55.00       52.81      5.35 o 
   2   4   0      163.69      148.36      8.07 o 
   3   4   0       26.65       33.60      3.54 o 
   4   4   0       14.14       48.46      4.44 o 
   5   4   0       11.58       14.94      3.12 o 
   6   4   0       19.61       16.45      2.08 o 
   7   4   0        5.17        3.68      3.12 o 
   8   4   0       32.25       35.61      6.11 o 
   9   4   0        0.99        2.58      4.35 o 
  10   4   0        6.20        5.94      5.40 o 
   1   5   0       51.45       46.73      6.13 o 
   2   5   0      117.08      119.50     10.57 o 
   3   5   0       82.23       77.48      5.96 o 
   4   5   0        1.42        7.56      4.39 o 
   5   5   0       26.38       22.50      3.71 o 
   6   5   0       50.80       44.28      6.41 o 
   7   5   0       24.09       23.62      7.80 o 
   8   5   0       19.18       19.67      6.72 o 
   9   5   0        3.11        3.19      5.00 o 
   0   6   0       63.22       82.46     12.01 o 
   1   6   0       15.66       21.76      4.79 o 
   2   6   0        3.42       -1.18      2.49 o 
   3   6   0        4.41       10.36      3.80 o 
   4   6   0       12.52       26.74      6.08 o 
   5   6   0        3.76       10.91      5.78 o 
   6   6   0        2.98        0.94      3.69 o 
   7   6   0        2.11        5.81      4.92 o 
   1   7   0       25.33       26.51      6.67 o 
   2   7   0       22.22       12.98      5.17 o 
   3   7   0       24.13       10.78      6.33 o 
   4   7   0        0.98        7.01      4.18 o 
   5   7   0       14.72       20.74      7.70 o 
 -12   0   1        1.43        6.99      8.05 o 
 -11   0   1       52.21       66.30     15.35 o 
 -10   0   1       12.19       17.22      7.58 o 
  -9   0   1      195.15      209.66     23.41 o 
  -8   0   1        0.14        8.95      5.10 o 
  -7   0   1      230.63      202.23     18.37 o 
  -6   0   1        0.50        1.98      2.55 o 
  -5   0   1        0.86        1.60      0.97 o 
  -3   0   1      395.24      425.04     22.12 o 
  -2   0   1      253.44      226.94      4.69 o 
   2   0   1      165.78      147.20      5.06 o 
   3   0   1      493.01      406.98     14.61 o 
   4   0   1      458.00      437.73     11.53 o 
   5   0   1      197.19      238.65     16.85 o 
   6   0   1        2.70        8.55      3.27 o 
   7   0   1       15.75       24.53      5.60 o 
   8   0   1        5.09        7.36      4.34 o 
   9   0   1      212.89      201.57     22.93 o 
  10   0   1       42.38       57.44     13.17 o 
  11   0   1        4.49        5.42      6.38 o 
  12   0   1        2.63        2.54      5.00 o 
 -12   1   1       13.88        8.17      4.76 o 
 -11   1   1       32.91       27.43      6.28 o 
 -10   1   1       17.10       10.97      4.67 o 
  -9   1   1       12.97       12.12      3.74 o 
  -8   1   1       25.69       29.35      4.64 o 
  -7   1   1       61.76       56.42      3.79 o 
  -6   1   1        0.65        0.14      1.07 o 
  -5   1   1      698.29      657.31     23.61 o 
  -4   1   1      350.17      377.01      9.87 o 
  -3   1   1     4486.48     4961.11    142.73 o 
  -2   1   1     3233.37     3564.38    100.96 o 
  -1   1   1     1944.85     1756.75     38.87 o 
   0   1   1      146.63      167.02      7.21 o 
   1   1   1      279.33      258.81     10.28 o 
   2   1   1      564.60      496.14     10.70 o 
   3   1   1       26.74       55.50      8.36 o 
   4   1   1      316.90      310.16      9.58 o 
   5   1   1      262.67      245.86      9.19 o 
   6   1   1      203.23      177.26      7.76 o 
   7   1   1       32.53       29.51      4.45 o 
   8   1   1       90.13       90.71      8.96 o 
   9   1   1        0.13        3.26      3.21 o 
  10   1   1       49.70       53.19      8.23 o 
  11   1   1        2.60       -0.49      3.72 o 
  12   1   1        5.19        7.09      5.05 o 
 -11   2   1        0.58        6.58      4.73 o 
 -10   2   1        0.48        3.07      3.55 o 
  -9   2   1        0.21        0.39      3.30 o 
  -8   2   1       50.55       45.55      3.96 o 
  -7   2   1       27.83       25.76      4.63 o 
  -6   2   1      288.81      278.40     12.97 o 
  -5   2   1      601.39      621.11     25.70 o 
  -4   2   1      512.11      525.90     18.16 o 
  -3   2   1      132.23      149.44     12.49 o 
  -2   2   1       99.87       95.55      4.02 o 
  -1   2   1      436.42      470.48     13.50 o 
   0   2   1      871.15     1097.42     21.60 o 
   1   2   1      132.95      140.08     15.04 o 
   2   2   1      592.34      581.89     19.95 o 
   3   2   1      368.33      318.57     10.00 o 
   4   2   1      522.30      558.60     16.90 o 
   5   2   1       71.15      151.02     24.94 o 
   6   2   1       19.98       19.12      3.14 o 
   7   2   1       34.07       28.96      2.88 o 
   8   2   1       39.35       29.88      3.46 o 
   9   2   1       13.43       26.57      5.38 o 
  10   2   1        5.94        2.36      3.45 o 
  11   2   1        4.11        0.30      3.22 o 
 -11   3   1       10.16        4.52      4.25 o 
 -10   3   1        2.52       -2.60      3.29 o 
  -9   3   1       82.99       86.61      9.54 o 
  -8   3   1       89.59       92.72      7.06 o 
  -7   3   1      112.59       96.44      9.12 o 
  -6   3   1      176.38      149.40     10.92 o 
  -5   3   1      104.40      107.34      9.02 o 
  -4   3   1        7.71       25.92      2.48 o 
  -3   3   1      245.31      236.32      7.94 o 
  -2   3   1      117.21      115.91      5.51 o 
  -1   3   1      231.30      279.80     34.48 o 
   0   3   1      301.42      383.86     12.05 o 
   1   3   1      694.25      719.30     18.58 o 
   2   3   1       35.40       49.97      2.21 o 
   3   3   1       68.70       75.83      3.71 o 
   4   3   1       50.35       62.17      3.73 o 
   5   3   1       21.34       23.69      4.90 o 
   6   3   1       15.72       18.50      1.99 o 
   7   3   1       56.11       51.55      4.96 o 
   8   3   1        3.10        8.20      3.10 o 
   9   3   1        3.81        2.33      3.87 o 
  10   3   1        1.62        6.77      3.69 o 
  11   3   1       13.79       10.54      4.99 o 
 -10   4   1       15.97       19.00      7.01 o 
  -9   4   1        1.46        0.00      5.79 o 
  -8   4   1       64.04       75.44      8.97 o 
  -7   4   1       14.92       14.01      2.78 o 
  -6   4   1        1.47        0.95      1.85 o 
  -5   4   1       22.33       24.49      2.61 o 
  -4   4   1      171.26      159.36     11.16 o 
  -3   4   1       71.07       67.18      4.80 o 
  -2   4   1      424.11      417.11     18.34 o 
  -1   4   1      191.47      188.44      7.99 o 
   0   4   1       50.13       61.49      4.88 o 
   1   4   1      124.34      110.80     10.20 o 
   2   4   1       76.60       74.80      5.00 o 
   3   4   1        7.62        8.29      1.98 o 
   4   4   1       79.98      112.20      8.34 o 
   5   4   1        3.17        3.30      2.20 o 
   6   4   1       41.92       29.09      2.90 o 
   7   4   1       38.84       29.87      6.16 o 
   8   4   1       28.58       19.62      4.09 o 
   9   4   1        2.38       13.15      5.90 o 
  10   4   1        0.57        4.52      5.34 o 
  -9   5   1       14.11       11.28      6.82 o 
  -8   5   1        5.27        5.88      4.50 o 
  -7   5   1       17.45       18.39      5.00 o 
  -6   5   1        8.60        8.62      3.04 o 
  -5   5   1        3.49        2.31      2.22 o 
  -4   5   1        0.98        2.13      2.06 o 
  -3   5   1       28.43       29.60      3.56 o 
  -2   5   1       17.33       21.75      3.75 o 
  -1   5   1       14.75       25.41      4.84 o 
   0   5   1       12.42       15.20      4.82 o 
   1   5   1       59.20       63.55      7.42 o 
   2   5   1      142.88      108.99      9.65 o 
   3   5   1        1.56        5.30      2.66 o 
   4   5   1       46.68       78.58      6.40 o 
   5   5   1       33.72       37.91      5.84 o 
   6   5   1        0.93       -2.32      2.32 o 
   7   5   1       24.07       29.50      7.78 o 
   8   5   1       15.33       15.00      6.66 o 
   9   5   1        6.39       -1.09      5.81 o 
  -8   6   1        4.19        8.08      9.93 o 
  -7   6   1       14.73       16.23      6.39 o 
  -6   6   1        3.21       -0.33      5.51 o 
  -5   6   1       17.33       10.23      3.32 o 
  -4   6   1       33.45       42.54      6.45 o 
  -3   6   1        2.08       -0.16      3.79 o 
  -2   6   1       12.20       11.88      3.69 o 
  -1   6   1       27.37       29.44      5.25 o 
   0   6   1       43.87       48.35      7.27 o 
   1   6   1       32.35       38.65      6.52 o 
   2   6   1       56.40       52.61      7.45 o 
   3   6   1       52.79       41.77      7.06 o 
   4   6   1        3.98        3.56      3.00 o 
   5   6   1        3.10        1.86      2.65 o 
   6   6   1       15.36       14.32      8.79 o 
   7   6   1       16.55        7.89      5.53 o 
  -5   7   1        2.52        5.27      5.30 o 
  -4   7   1        0.22       -1.82      3.81 o 
  -3   7   1       25.39       21.28      6.11 o 
  -2   7   1        8.40        7.47      3.91 o 
  -1   7   1       15.41       10.35      4.60 o 
   0   7   1        7.16        5.84      4.03 o 
   1   7   1        6.29        3.54      3.70 o 
   2   7   1        5.42       -1.46      3.16 o 
   3   7   1       13.50       20.27      6.66 o 
   4   7   1       12.81       17.77      5.91 o 
   5   7   1       25.21       18.60      7.36 o 
 -12   0   2        0.29       -3.13      5.71 o 
 -11   0   2       10.14       21.53      9.76 o 
 -10   0   2        3.88        5.82     13.13 o 
  -9   0   2        8.24       11.33     13.27 o 
  -8   0   2       69.42       67.45     12.05 o 
  -7   0   2       19.86       20.82      5.59 o 
  -6   0   2      226.54      219.59      9.72 o 
  -5   0   2      248.17      244.37     10.51 o 
  -4   0   2       63.45      153.50     10.35 o 
  -3   0   2      640.00      599.52     27.47 o 
  -2   0   2     6492.41     6462.54    281.68 o 
  -1   0   2      131.07      105.73      3.09 o 
   0   0   2      717.37      678.33     11.87 o 
   1   0   2     1956.59     1780.71     69.28 o 
   2   0   2     1337.24     1244.18     38.47 o 
   3   0   2      834.72      811.22     32.70 o 
   4   0   2      138.39      142.98      8.79 o 
   5   0   2       43.30       73.18      7.67 o 
   6   0   2       40.81       38.85      5.68 o 
   7   0   2       83.48       88.88     10.58 o 
   8   0   2       20.84       21.88      9.80 o 
   9   0   2      107.52      111.27     16.94 o 
  10   0   2        0.14       -1.33      5.61 o 
  11   0   2       39.16       55.50     12.13 o 
  12   0   2        0.42       -0.10      4.93 o 
 -12   1   2       10.79       14.56      5.77 o 
 -11   1   2       27.54       27.23      7.10 o 
 -10   1   2       18.44       27.06      5.85 o 
  -9   1   2        0.41       -2.71      3.03 o 
  -8   1   2       21.67       27.57      5.05 o 
  -7   1   2      203.20      194.48      9.76 o 
  -6   1   2      117.36      100.57      6.04 o 
  -5   1   2       37.11       71.28      9.31 o 
  -3   1   2      754.69      726.04     18.36 o 
  -2   1   2      444.13      352.81     12.37 o 
  -1   1   2     3523.00     3393.02     75.01 o 
   0   1   2     1382.21     1543.17     27.51 o 
   1   1   2      156.52      171.08     10.74 o 
   2   1   2      237.94      231.24      6.35 o 
   3   1   2       57.82       67.52     10.72 o 
   4   1   2      178.02      184.91      8.12 o 
   5   1   2       23.67       31.57      2.31 o 
   6   1   2       74.96       61.71      3.98 o 
   7   1   2       89.73       86.57      8.00 o 
   8   1   2       39.10       43.66      6.42 o 
   9   1   2       26.63       32.30      6.01 o 
  10   1   2        4.82        7.37      6.31 o 
  11   1   2        6.90        5.96      4.55 o 
 -11   2   2       17.91       13.87      5.56 o 
 -10   2   2       23.62       28.84      6.50 o 
  -9   2   2       17.48       24.23      5.10 o 
  -8   2   2       51.71       45.91      6.29 o 
  -7   2   2      130.19      118.82      7.68 o 
  -6   2   2      138.74      128.90      7.66 o 
  -5   2   2      660.46      631.10     21.94 o 
  -3   2   2      226.08      195.82      6.92 o 
  -2   2   2      433.57      446.51     11.80 o 
  -1   2   2      136.36      141.51      9.48 o 
   0   2   2      386.57      424.84     15.45 o 
   1   2   2     1050.98     1056.64     26.47 o 
   2   2   2      266.58      227.30      6.78 o 
   3   2   2       96.33       95.23      6.82 o 
   5   2   2      151.46      140.97      5.68 o 
   6   2   2       90.94       76.37      5.23 o 
   7   2   2       40.44       41.28      4.28 o 
   8   2   2        9.05       22.20      5.30 o 
   9   2   2       59.17       53.00      7.29 o 
  10   2   2        2.63        9.05      6.39 o 
  11   2   2        2.14       10.34      7.91 o 
 -11   3   2        3.60       -0.89      4.22 o 
 -10   3   2        4.01        2.31      3.21 o 
  -9   3   2       49.83       48.53      7.08 o 
  -8   3   2       63.34       58.70      5.31 o 
  -7   3   2       67.29       57.39      5.46 o 
  -6   3   2        0.05        4.50      4.05 o 
  -5   3   2       54.00       57.25      4.16 o 
  -4   3   2       51.78       59.75      4.91 o 
  -3   3   2       83.31       71.18      3.05 o 
  -2   3   2      253.22      215.34      5.56 o 
  -1   3   2       29.09       33.89      4.01 o 
   0   3   2      327.34      383.14      9.88 o 
   1   3   2       86.29      100.26      3.30 o 
   2   3   2      299.06      313.31      9.92 o 
   3   3   2       42.22       40.49      2.46 o 
   4   3   2       65.32       65.02      5.31 o 
   5   3   2       38.98       50.96      4.51 o 
   6   3   2        8.43       10.27      1.62 o 
   7   3   2        1.14        0.08      2.13 o 
   8   3   2       36.56       41.17      4.56 o 
   9   3   2        2.50        3.91      3.43 o 
  10   3   2        0.37        3.19      3.37 o 
  11   3   2        6.58       10.02      5.51 o 
 -10   4   2       29.57       11.25      5.69 o 
  -9   4   2        5.06        3.41      3.51 o 
  -8   4   2       21.08       19.11      4.61 o 
  -7   4   2       12.14        6.76      2.46 o 
  -6   4   2       40.19       36.28      4.23 o 
  -5   4   2        9.69        9.82      3.83 o 
  -4   4   2      182.77      183.84     12.46 o 
  -3   4   2       44.92       38.58      3.82 o 
  -2   4   2      179.63      169.02      8.59 o 
  -1   4   2       20.42       24.30      3.33 o 
   0   4   2       35.96       47.05      2.74 o 
   1   4   2       28.23       26.79      3.07 o 
   2   4   2        8.71       11.03      2.90 o 
   3   4   2       70.95       72.83      4.02 o 
   4   4   2       19.31       35.46      3.13 o 
   5   4   2       26.42       36.75      5.17 o 
   6   4   2       29.13       27.28      3.54 o 
   7   4   2       23.17       28.97      4.19 o 
   8   4   2        1.52        3.74      2.86 o 
   9   4   2        0.59        1.65      3.78 o 
  10   4   2        0.84        5.49      5.20 o 
  -9   5   2        4.48        7.00      5.11 o 
  -8   5   2        7.33        7.27      4.07 o 
  -7   5   2        4.20        6.39      4.15 o 
  -6   5   2        1.04        3.56      2.90 o 
  -5   5   2       44.85       44.26      4.97 o 
  -4   5   2      192.95      192.64     12.49 o 
  -3   5   2        4.71       12.06      2.53 o 
  -2   5   2      130.85      125.91      7.41 o 
  -1   5   2       17.84       12.41      2.88 o 
   0   5   2       88.91      112.78     10.40 o 
   1   5   2       71.48       61.86      6.17 o 
   2   5   2      100.10       76.39      8.12 o 
   3   5   2       32.78       29.33      3.25 o 
   4   5   2       18.41       20.23      3.33 o 
   5   5   2       20.17       27.25      3.95 o 
   6   5   2       57.82       53.19      8.29 o 
   7   5   2       31.34       33.45      6.85 o 
   8   5   2       18.00       27.60      7.60 o 
   9   5   2        2.93       11.01      6.52 o 
  -7   6   2        1.07        3.42      5.13 o 
  -6   6   2        1.47        7.37      5.38 o 
  -5   6   2        5.46        6.21      4.26 o 
  -4   6   2        5.15        6.11      3.70 o 
  -3   6   2       16.92       25.10      5.76 o 
  -2   6   2       12.01       10.88      3.99 o 
  -1   6   2       30.38       34.83      7.47 o 
   0   6   2       90.67       99.45      9.59 o 
   1   6   2      149.36      141.65     13.04 o 
   2   6   2       27.51       38.41      6.36 o 
   3   6   2       50.68       44.91      7.59 o 
   4   6   2        4.83        2.71      3.45 o 
   5   6   2        7.75       13.58      4.52 o 
   6   6   2        0.79        4.99      5.09 o 
   7   6   2        2.55       -2.67      4.72 o 
  -5   7   2        1.46       -1.23      4.51 o 
  -4   7   2       19.77       22.30      8.32 o 
  -3   7   2        7.67        7.55      5.15 o 
  -2   7   2       39.72       37.65      7.48 o 
  -1   7   2       10.31       15.67      5.08 o 
   0   7   2       17.45       23.36     10.95 o 
   1   7   2       27.85       30.31      7.60 o 
   2   7   2        2.35        2.99      3.44 o 
   3   7   2       23.79       26.72      9.14 o 
   4   7   2        7.92       11.06      5.46 o 
   5   7   2       19.16       18.57      7.36 o 
 -12   0   3        0.11        4.06      8.43 o 
 -11   0   3       12.30       14.31     16.53 o 
 -10   0   3       22.03       27.55     12.81 o 
  -9   0   3       36.62       80.52     14.01 o 
  -8   0   3        6.90       18.84      6.75 o 
  -7   0   3       17.52       19.71      5.46 o 
  -6   0   3       33.47       41.65      4.36 o 
  -5   0   3      232.21      198.73     14.79 o 
  -4   0   3        8.74       40.68      7.33 o 
  -3   0   3      975.66      764.26     28.05 o 
  -2   0   3      207.04      186.79     10.32 o 
  -1   0   3     1067.82     1027.82     21.28 o 
   0   0   3      273.99      323.49      9.77 o 
   1   0   3      710.27      706.78     48.05 o 
   2   0   3       21.69       21.53      3.47 o 
   3   0   3       17.26       11.65      1.54 o 
   4   0   3      502.46      510.42     20.45 o 
   5   0   3      304.45      289.27     12.87 o 
   6   0   3       85.49       77.59      4.30 o 
   7   0   3      193.59      185.72     19.68 o 
   8   0   3        4.54        4.42      7.06 o 
   9   0   3       96.45       95.52     15.12 o 
  10   0   3        0.49       -1.92      5.06 o 
  11   0   3       37.14       34.88     11.44 o 
 -12   1   3        6.99       15.21      6.22 o 
 -11   1   3        8.33        2.79      3.74 o 
 -10   1   3        2.38        6.41      4.13 o 
  -9   1   3        5.24        7.32      4.96 o 
  -8   1   3       31.54       44.54      4.26 o 
  -7   1   3      110.86      110.70      6.61 o 
  -6   1   3      228.27      216.98      8.37 o 
  -5   1   3       58.49       62.05      3.20 o 
  -4   1   3      162.48      179.65      5.98 o 
  -3   1   3     1056.89      968.17     29.40 o 
  -2   1   3     3637.31     3680.11    102.10 o 
  -1   1   3      204.54      164.21      6.25 o 
   0   1   3      404.98      443.15     16.89 o 
   1   1   3      357.57      370.96      8.64 o 
   2   1   3      560.80      511.28     34.71 o 
   3   1   3      514.03      479.85     14.75 o 
   4   1   3      334.92      433.79     14.44 o 
   5   1   3        0.64        3.36      1.40 o 
   6   1   3       10.40       16.06      2.20 o 
   7   1   3       89.20       78.84      5.37 o 
   8   1   3       17.99       21.75      4.53 o 
   9   1   3       47.48       56.24      7.51 o 
  10   1   3       20.81       23.71      5.52 o 
  11   1   3       19.89       13.89      5.77 o 
 -11   2   3        4.49        3.44      4.04 o 
 -10   2   3        4.85       12.02      6.83 o 
  -9   2   3        5.84       19.80      9.23 o 
  -8   2   3        6.15       14.01      4.73 o 
  -7   2   3       24.08       21.01      3.17 o 
  -6   2   3       26.96       23.94      2.48 o 
  -5   2   3       37.53       53.12      3.51 o 
  -4   2   3      854.51      801.64     33.10 o 
  -3   2   3      201.17      210.46      8.58 o 
  -2   2   3       36.94       31.92      2.26 o 
  -1   2   3     1197.63     1186.32     42.59 o 
   0   2   3      415.62      501.13     14.06 o 
   1   2   3       83.07      276.03     46.97 o 
   2   2   3      146.36      162.42      9.02 o 
   3   2   3      142.52      138.27      6.43 o 
   4   2   3       49.33       81.99      4.48 o 
   5   2   3        4.81       34.01      4.22 o 
   6   2   3       10.87       15.63      6.04 o 
   7   2   3       82.63       64.73      5.33 o 
   8   2   3        4.20       25.74      5.05 o 
   9   2   3       40.62       55.41      7.76 o 
  10   2   3       19.61       30.12      8.25 o 
  11   2   3        0.47       -2.58      4.20 o 
 -11   3   3        7.58        7.59      6.06 o 
 -10   3   3       11.45       14.89      5.51 o 
  -9   3   3       15.09       14.99      3.34 o 
  -8   3   3       32.69       34.54      4.20 o 
  -7   3   3       59.52       37.86      4.03 o 
  -6   3   3       81.74       58.40      4.62 o 
  -5   3   3       48.73       55.70      4.40 o 
  -4   3   3       21.87       28.80      3.29 o 
  -3   3   3        8.97       11.76      1.85 o 
  -2   3   3       10.91       17.45      2.12 o 
  -1   3   3      190.09      216.37     13.69 o 
   0   3   3      506.25      655.84     26.02 o 
   1   3   3      254.74      237.21      7.61 o 
   2   3   3      231.24      219.55     10.90 o 
   3   3   3       61.03       55.23      4.12 o 
   4   3   3       68.98       87.96      5.39 o 
   5   3   3        2.74       34.21      4.50 o 
   6   3   3       40.74       41.72      4.59 o 
   7   3   3       26.42       30.51      4.26 o 
   8   3   3        1.20        7.96      3.46 o 
   9   3   3        6.20       12.48      4.57 o 
  10   3   3       10.11        8.93      5.90 o 
 -10   4   3       13.94       11.43      8.13 o 
  -9   4   3       40.86       26.93      5.40 o 
  -8   4   3        0.74        0.56      2.57 o 
  -7   4   3       11.93       15.69      3.61 o 
  -6   4   3       41.93       40.43      5.60 o 
  -5   4   3       74.23       81.29      6.85 o 
  -4   4   3       84.73       75.66      9.44 o 
  -3   4   3       36.27       27.19      3.29 o 
  -2   4   3      121.43      113.60      9.49 o 
  -1   4   3        8.74        7.33      2.61 o 
   0   4   3       96.88      110.77      5.50 o 
   1   4   3       47.46       39.60      2.64 o 
   2   4   3       38.47       40.14      3.35 o 
   3   4   3       13.65       25.32      9.31 o 
   4   4   3      158.17      174.52     16.79 o 
   5   4   3      101.07      163.85     12.40 o 
   6   4   3       72.73       53.53      4.17 o 
   7   4   3        6.82        9.23      3.59 o 
   8   4   3       13.84        8.48      3.26 o 
   9   4   3        0.55        7.35      5.89 o 
  10   4   3        4.03        2.44      6.24 o 
  -9   5   3        1.44        3.50      5.08 o 
  -8   5   3        0.97        3.48      3.83 o 
  -7   5   3        6.78        7.61      4.22 o 
  -6   5   3        1.21        4.36      3.16 o 
  -5   5   3       22.55       22.18      3.97 o 
  -4   5   3        4.05        5.01      2.28 o 
  -3   5   3       18.75       18.17      3.04 o 
  -2   5   3      123.09       97.69      6.51 o 
  -1   5   3      201.03      193.35     10.41 o 
   0   5   3      191.21      228.65     12.86 o 
   1   5   3       75.10       80.30     13.60 o 
   2   5   3       17.74       20.68      4.48 o 
   3   5   3       71.85       86.14      7.53 o 
   4   5   3       39.77       49.72      6.33 o 
   5   5   3       31.29       33.44      4.49 o 
   6   5   3       43.10       28.32      6.03 o 
   7   5   3       31.88       33.59      7.11 o 
   8   5   3        8.83        9.33      4.87 o 
  -7   6   3       36.58       35.01      8.82 o 
  -6   6   3        2.67        3.42      4.04 o 
  -5   6   3        6.14       16.68      5.53 o 
  -4   6   3       11.50       15.66      6.21 o 
  -3   6   3       21.95       20.89      5.03 o 
  -2   6   3       13.00        2.55      2.86 o 
  -1   6   3       59.02       56.55      7.30 o 
   0   6   3        1.74        2.35      2.76 o 
   1   6   3       42.78       44.17      5.98 o 
   2   6   3       32.70       33.12      6.03 o 
   3   6   3       78.91       72.57      9.34 o 
   4   6   3        7.31        9.38      4.35 o 
   5   6   3       18.92       13.99      4.06 o 
   6   6   3       22.11       18.12      7.48 o 
   7   6   3        0.03        5.19      5.41 o 
  -5   7   3        6.06       18.59      8.09 o 
  -4   7   3        6.61       11.21      7.09 o 
  -3   7   3        0.02        2.39      3.35 o 
  -2   7   3        9.49        3.69      3.89 o 
  -1   7   3       14.57       15.67      5.10 o 
   0   7   3        0.10        7.06      4.09 o 
   1   7   3       13.99       11.62      5.09 o 
   2   7   3       27.83       24.60      8.73 o 
   3   7   3       23.41       37.45      7.93 o 
   4   7   3       32.84       37.02      7.97 o 
 -12   0   4        0.69       -1.06      9.79 o 
 -11   0   4        0.03        5.39      5.86 o 
 -10   0   4        0.96       -6.72      6.72 o 
  -9   0   4       20.19       20.36      6.69 o 
  -8   0   4        6.63       10.54      5.71 o 
  -7   0   4        9.08        5.34      3.02 o 
  -6   0   4       68.60       67.54      9.31 o 
  -5   0   4        1.82       53.34     32.38 o 
  -3   0   4        3.64        4.35      1.39 o 
  -2   0   4       45.01       32.25      2.48 o 
  -1   0   4      495.91      476.81     22.20 o 
   0   0   4      238.51      261.39      6.22 o 
   1   0   4      491.17      471.50     13.92 o 
   2   0   4      517.64      488.19     23.76 o 
   3   0   4      279.71      268.23     11.89 o 
   4   0   4      807.08      756.46     33.23 o 
   5   0   4       42.46       55.12      9.11 o 
   6   0   4       16.19       17.16      3.43 o 
   7   0   4        1.83        7.29      4.82 o 
   8   0   4       54.98       68.76     11.40 o 
   9   0   4        2.08       33.93      9.36 o 
  10   0   4       29.78       41.41     11.73 o 
  11   0   4       23.23       24.47      9.96 o 
 -12   1   4        1.75        1.98      3.84 o 
 -11   1   4        0.85        4.35      4.91 o 
 -10   1   4        9.78       13.80      5.13 o 
  -9   1   4        3.52        6.68      3.79 o 
  -8   1   4        6.26        8.98      4.42 o 
  -7   1   4        8.80       10.04      2.52 o 
  -6   1   4      255.56      220.27      9.16 o 
  -5   1   4       14.89       15.49      1.69 o 
  -4   1   4      531.61      532.27     23.35 o 
  -3   1   4     1543.30     1567.97     48.59 o 
  -2   1   4      608.90      600.07     18.64 o 
  -1   1   4       61.04       62.81      3.75 o 
   0   1   4      502.68      570.55     12.02 o 
   1   1   4     1061.74      969.51     25.92 o 
   2   1   4      482.27      441.34     15.28 o 
   3   1   4       99.87       98.60      3.68 o 
   4   1   4       81.30       87.19      3.86 o 
   5   1   4      104.00      168.30      9.86 o 
   6   1   4      278.20      267.07     13.75 o 
   7   1   4      177.89      161.28      9.27 o 
   8   1   4      119.17      104.19     10.20 o 
   9   1   4       25.31       38.16      6.31 o 
  10   1   4       18.07       25.78      6.50 o 
  11   1   4       19.64       20.31      6.70 o 
 -11   2   4        1.22       -1.78      3.94 o 
 -10   2   4       17.85       10.67      4.53 o 
  -9   2   4        7.78       26.86      5.79 o 
  -8   2   4       35.83       30.31      4.07 o 
  -7   2   4       21.27       23.44      3.02 o 
  -6   2   4       16.84       18.07      3.08 o 
  -5   2   4      186.53      160.35      7.99 o 
  -4   2   4      116.96      121.41      5.33 o 
  -3   2   4      335.04      315.08     13.10 o 
  -2   2   4       41.32       47.72      2.63 o 
  -1   2   4      182.01      200.44     13.86 o 
   0   2   4      225.84      282.71      8.94 o 
   1   2   4      524.01      488.05     27.62 o 
   2   2   4      235.90      233.06      7.78 o 
   3   2   4      196.76      177.51     13.52 o 
   4   2   4      287.29      301.91     11.39 o 
   5   2   4       81.57       89.20      4.87 o 
   6   2   4       71.17       59.53      4.93 o 
   7   2   4       94.64       95.06      7.14 o 
   8   2   4       73.90       70.75      8.11 o 
   9   2   4       67.26       70.58      8.81 o 
  10   2   4        2.01        1.07      3.27 o 
  11   2   4        5.37        9.14      5.28 o 
 -11   3   4        1.66        5.59      5.08 o 
 -10   3   4        8.06        4.08      3.68 o 
  -9   3   4        6.42        7.47      3.40 o 
  -8   3   4       32.74       32.67      4.06 o 
  -7   3   4       19.19       27.10      3.70 o 
  -6   3   4       37.30       30.32      3.64 o 
  -5   3   4      143.38      135.32      7.03 o 
  -4   3   4       61.46       63.66      3.69 o 
  -3   3   4       80.09       67.70      5.07 o 
  -2   3   4       40.03       31.55      1.84 o 
  -1   3   4       52.03       47.85      3.71 o 
   0   3   4       80.19      108.33      3.91 o 
   1   3   4       89.19       82.54      3.58 o 
   2   3   4      422.02      434.51     20.60 o 
   3   3   4      128.48      114.22      7.23 o 
   4   3   4       61.13       88.62      7.51 o 
   5   3   4        7.52       36.63      3.41 o 
   6   3   4      107.71       93.68      5.47 o 
   7   3   4       15.21       19.23      3.37 o 
   8   3   4        1.11        4.48      2.68 o 
   9   3   4       22.57       26.20      6.01 o 
  10   3   4        3.18       13.04      8.28 o 
 -10   4   4       18.74       13.46      7.07 o 
  -9   4   4        9.48       14.97      5.30 o 
  -8   4   4       25.46       24.19      5.23 o 
  -7   4   4        3.01        5.55      2.84 o 
  -6   4   4        4.28        5.57      2.69 o 
  -5   4   4      370.23      385.70     22.57 o 
  -4   4   4      119.25      135.76      9.68 o 
  -3   4   4      356.52      357.30     19.54 o 
  -2   4   4      184.17      168.14      9.44 o 
  -1   4   4       96.35       91.07      6.13 o 
   0   4   4       63.88       70.95      7.68 o 
   1   4   4       35.96       41.01      4.59 o 
   2   4   4        5.16        6.14      1.47 o 
   3   4   4       18.45       23.82      4.56 o 
   4   4   4      124.42      179.14     11.64 o 
   5   4   4      131.58      135.18      9.80 o 
   6   4   4        7.33        9.21      3.14 o 
   7   4   4       20.42       21.36      4.23 o 
   8   4   4        1.75        1.72      2.64 o 
   9   4   4       15.46       16.16      8.13 o 
  -9   5   4       11.43        0.71      5.62 o 
  -8   5   4        1.93       -0.29      3.14 o 
  -7   5   4        7.67       11.66     10.17 o 
  -6   5   4       33.47       41.61      6.63 o 
  -5   5   4       48.64       45.55      5.63 o 
  -4   5   4       94.14       86.68      7.97 o 
  -3   5   4      101.30       95.23      7.37 o 
  -2   5   4      106.46       98.98      7.68 o 
  -1   5   4      254.81      222.73     12.03 o 
   0   5   4      178.60      199.63     10.76 o 
   1   5   4        0.85       44.97     12.04 o 
   2   5   4       55.65       47.53      4.49 o 
   3   5   4       60.14       65.10      7.51 o 
   4   5   4        4.83        4.08      2.37 o 
   5   5   4       20.70       30.49      4.75 o 
   6   5   4        7.47        6.60      3.44 o 
   7   5   4       21.62       20.88      7.89 o 
   8   5   4        3.47        3.64      4.28 o 
  -7   6   4       28.85       20.89      6.92 o 
  -6   6   4        8.54       10.08      4.32 o 
  -5   6   4       23.09       34.07      7.97 o 
  -4   6   4       12.71       17.84      5.07 o 
  -3   6   4        2.62        5.65      3.86 o 
  -2   6   4       19.79       19.10      5.38 o 
  -1   6   4       68.02       60.47      7.63 o 
   0   6   4      107.13      113.38     11.86 o 
   1   6   4       55.28       53.35      7.24 o 
   2   6   4       88.01       84.67     10.15 o 
   3   6   4        3.60        8.74      3.99 o 
   4   6   4        7.10        2.26      3.07 o 
   5   6   4       10.31        7.47      4.31 o 
   6   6   4        0.28       -1.37      4.71 o 
   7   6   4        4.83        3.29      9.47 o 
  -5   7   4       10.91       30.15     17.19 o 
  -4   7   4       17.44       33.21     12.75 o 
  -3   7   4       12.42       18.81      9.41 o 
  -2   7   4       10.74        6.06      4.18 o 
  -1   7   4        3.11        2.26      3.02 o 
   0   7   4        0.92        6.46      4.01 o 
   1   7   4        0.67       11.72      4.55 o 
   2   7   4        5.14       -2.88      3.69 o 
   3   7   4        7.76       13.18      5.28 o 
   4   7   4        9.45        5.22      4.19 o 
 -11   0   5        2.21        1.45      5.28 o 
 -10   0   5        1.08        4.09      5.17 o 
  -9   0   5       58.37       66.03     11.88 o 
  -8   0   5       21.41       22.50      3.98 o 
  -7   0   5       61.10       49.98      5.03 o 
  -6   0   5        0.02        0.04      2.50 o 
  -5   0   5      177.75      171.17     10.53 o 
  -3   0   5      118.34      117.47     11.98 o 
  -2   0   5       46.27       38.77      2.65 o 
  -1   0   5       14.88       46.71      6.99 o 
   0   0   5       37.69       39.40      3.00 o 
   1   0   5      371.31      325.43     14.29 o 
   2   0   5      980.49      980.17     42.66 o 
   3   0   5      157.40      146.26     10.50 o 
   4   0   5      735.53      772.75     36.81 o 
   6   0   5        0.11        3.51      2.35 o 
   7   0   5       76.29       79.58     10.73 o 
   8   0   5       14.75       24.27     11.48 o 
   9   0   5        0.95        6.35      5.86 o 
  10   0   5       23.94       41.51     10.83 o 
  11   0   5        0.99        3.10      6.02 o 
 -11   1   5       30.10       27.32      6.83 o 
 -10   1   5       34.49       37.96      6.80 o 
  -9   1   5       15.85       24.47      5.36 o 
  -8   1   5       32.08       36.73      4.13 o 
  -7   1   5       17.82       15.37      3.87 o 
  -6   1   5        3.40        0.91      2.05 o 
  -5   1   5      285.16      283.70     11.61 o 
  -4   1   5       82.49       96.05      4.44 o 
  -3   1   5       10.73       14.18      2.28 o 
  -2   1   5      513.14      500.18     13.64 o 
   0   1   5      455.31      519.78     10.44 o 
   1   1   5      868.13      807.25     21.60 o 
   2   1   5      208.76      199.58     11.03 o 
   3   1   5       68.05       71.87      8.06 o 
   4   1   5       68.40       93.66      4.22 o 
   5   1   5       65.53       76.05      4.45 o 
   6   1   5       54.89       49.09      3.53 o 
   7   1   5       76.64       68.98      5.65 o 
   8   1   5       14.67       21.35      4.93 o 
   9   1   5       42.58       42.94      7.16 o 
  10   1   5       33.26       46.99     11.56 o 
  11   1   5        1.51        2.37      4.06 o 
 -11   2   5        4.67        3.58      3.73 o 
 -10   2   5        5.43       13.82      4.83 o 
  -9   2   5       56.28       56.52      5.89 o 
  -8   2   5      127.83      116.60      8.55 o 
  -7   2   5       97.08       82.72      5.79 o 
  -6   2   5        4.92        7.43      3.62 o 
  -5   2   5      124.77      118.98      6.19 o 
  -4   2   5      123.49      187.03      7.72 o 
  -3   2   5       75.72       83.60      7.05 o 
  -2   2   5      207.16      181.43      7.15 o 
  -1   2   5      765.39      692.20     22.16 o 
   0   2   5      148.52      178.57      7.45 o 
   1   2   5      122.42      221.72     31.40 o 
   2   2   5      112.23      112.46      6.42 o 
   3   2   5       39.36       35.32      2.55 o 
   4   2   5      111.30      140.61      8.08 o 
   5   2   5      205.52      216.17      9.98 o 
   6   2   5        4.52        3.69      2.17 o 
   7   2   5      223.05      192.38     11.89 o 
   8   2   5       17.47       32.76      6.01 o 
   9   2   5        1.78       18.16      5.32 o 
  10   2   5       18.45       11.83      5.33 o 
 -11   3   5        1.33       -1.82      7.73 o 
 -10   3   5       30.38       27.30      6.71 o 
  -9   3   5       10.74       15.57      4.90 o 
  -8   3   5       30.10       35.32      5.48 o 
  -7   3   5      192.41      180.10     10.88 o 
  -6   3   5      254.71      237.45     15.00 o 
  -5   3   5      167.88      150.65      7.91 o 
  -4   3   5       70.21       79.39      5.06 o 
  -3   3   5      104.67      105.57      7.19 o 
  -2   3   5       21.13       17.87      2.01 o 
  -1   3   5      100.80       87.73      8.64 o 
   0   3   5       33.70       40.79      2.94 o 
   1   3   5      161.67      184.23     11.92 o 
   2   3   5       33.31       31.60      4.49 o 
   3   3   5      207.98      203.12     11.99 o 
   4   3   5      332.36      339.67     15.62 o 
   5   3   5      381.99      392.35     19.54 o 
   6   3   5       90.04       78.15      5.14 o 
   7   3   5        5.30       11.14      3.26 o 
   8   3   5       28.86       41.73      5.68 o 
   9   3   5       16.45       25.63      6.33 o 
  10   3   5        5.31        8.80      4.60 o 
 -10   4   5        1.21        0.25      4.35 o 
  -9   4   5        4.99       15.08      8.21 o 
  -8   4   5        9.19       10.34      4.08 o 
  -7   4   5      121.20      102.42      9.99 o 
  -6   4   5       32.00       34.73      4.85 o 
  -5   4   5       40.68       64.67      6.60 o 
  -4   4   5      279.58      272.62     16.21 o 
  -3   4   5      224.65      210.05     22.51 o 
  -2   4   5       18.87       20.01      2.94 o 
  -1   4   5       29.44       31.54      3.65 o 
   0   4   5      266.01      273.56     12.57 o 
   1   4   5        4.88       14.57      5.54 o 
   2   4   5       83.96       81.54      4.84 o 
   3   4   5       67.56       66.38      4.94 o 
   4   4   5       48.63       54.40      4.70 o 
   5   4   5        5.36       17.18      2.84 o 
   6   4   5       72.08       54.90      6.20 o 
   7   4   5       19.78       45.49     10.68 o 
   8   4   5       14.93       22.82      4.71 o 
   9   4   5        8.18        8.50      5.06 o 
  -9   5   5       10.78       12.04     12.23 o 
  -8   5   5       17.26       27.40      7.29 o 
  -7   5   5        3.48        1.36      3.45 o 
  -6   5   5        6.38        5.72      3.47 o 
  -5   5   5        7.41       12.94      3.69 o 
  -4   5   5       20.97       18.14      3.56 o 
  -3   5   5       83.35       74.46      6.48 o 
  -2   5   5       43.73       30.66      3.58 o 
  -1   5   5       51.87       43.34      4.41 o 
   0   5   5       81.33       98.05      7.42 o 
   1   5   5        2.25        5.76      3.34 o 
   2   5   5       29.23       35.14      4.07 o 
   3   5   5       20.34       18.44      4.16 o 
   4   5   5       21.00       24.41      3.11 o 
   5   5   5       25.84       21.81      3.53 o 
   6   5   5        9.41        7.61      3.76 o 
   7   5   5       17.45       11.50      5.19 o 
   8   5   5        3.05        6.52      7.09 o 
  -7   6   5        3.88        2.47      4.70 o 
  -6   6   5       52.82       44.97     16.59 o 
  -5   6   5        8.50        6.64      4.16 o 
  -4   6   5       16.37       12.33      4.67 o 
  -3   6   5       12.68       15.00      4.73 o 
  -2   6   5       25.55       25.46      5.66 o 
  -1   6   5       36.41       34.60      6.14 o 
   0   6   5       37.20       41.86      6.25 o 
   1   6   5       22.50       26.85      9.66 o 
   2   6   5        8.61        6.88      3.53 o 
   3   6   5       13.69       19.01      6.92 o 
   4   6   5        3.37        7.22      3.87 o 
   5   6   5        0.87        2.74      4.84 o 
   6   6   5        8.45        2.04      4.68 o 
  -4   7   5        5.99        7.50      4.84 o 
  -3   7   5        3.10       20.25     10.16 o 
  -2   7   5       16.39       27.90      7.00 o 
  -1   7   5        8.66        3.15      3.77 o 
   0   7   5        1.74        4.65      3.89 o 
   1   7   5        0.72        2.96      3.53 o 
   2   7   5       16.12        8.78      4.58 o 
   3   7   5        5.23        1.97      3.82 o 
 -11   0   6        3.40        2.06      5.33 o 
 -10   0   6        5.57        1.58      6.85 o 
  -9   0   6       47.16       57.11     11.27 o 
  -8   0   6       19.65       27.04      5.19 o 
  -7   0   6        0.18       -0.23      6.05 o 
  -6   0   6       65.69       66.73      6.85 o 
  -5   0   6      605.94      605.06     33.94 o 
  -3   0   6        8.75        8.55      2.23 o 
  -2   0   6      236.33      207.28     15.99 o 
  -1   0   6        1.65        2.10      1.18 o 
   0   0   6      782.47      842.13     20.86 o 
   1   0   6        0.86        1.01      0.75 o 
   2   0   6       85.09       77.02      4.01 o 
   3   0   6        9.35        8.20      3.21 o 
   4   0   6       18.94       28.30      3.26 o 
   5   0   6       96.54      104.56      7.90 o 
   6   0   6        0.28       -0.45      1.79 o 
   7   0   6        0.92       17.25     10.07 o 
   8   0   6        2.08        3.84      4.09 o 
   9   0   6        2.06       -1.88      4.78 o 
  10   0   6        2.57        3.75      5.60 o 
 -11   1   6        6.45        6.67      4.98 o 
 -10   1   6       42.90       46.20      8.42 o 
  -9   1   6        9.92       12.36      4.58 o 
  -8   1   6        6.24       17.11      5.46 o 
  -7   1   6       53.32       56.09      4.56 o 
  -6   1   6        4.95        3.27      1.84 o 
  -5   1   6      103.34      113.40      7.20 o 
  -4   1   6      125.64      127.70      5.52 o 
  -3   1   6      940.22      937.18     30.23 o 
  -2   1   6      549.70      482.54     15.39 o 
  -1   1   6      252.73      269.65     13.38 o 
   0   1   6      192.38      211.58      7.49 o 
   1   1   6      372.98      346.25     23.21 o 
   2   1   6      392.93      353.21     12.45 o 
   3   1   6       37.25       35.94      2.43 o 
   4   1   6       95.89      100.57      5.01 o 
   5   1   6      121.24      125.18      6.49 o 
   6   1   6       53.07       50.41      5.13 o 
   7   1   6        4.61        0.94      1.91 o 
   8   1   6       19.53       29.78      5.52 o 
   9   1   6        7.60       19.33      5.80 o 
  10   1   6        7.25       10.67      5.37 o 
 -11   2   6        9.26        7.04      4.61 o 
 -10   2   6       31.23       32.88      6.77 o 
  -9   2   6       17.55       27.55      4.65 o 
  -8   2   6       61.24       68.01      6.53 o 
  -7   2   6       44.47       38.58      3.61 o 
  -6   2   6       12.82       16.06      2.57 o 
  -5   2   6      189.60      192.98      9.33 o 
  -4   2   6      198.02      209.85      9.49 o 
  -3   2   6       67.82       73.04      3.94 o 
  -2   2   6      327.20      305.28     11.18 o 
  -1   2   6      457.46      436.25     13.13 o 
   0   2   6       53.11       58.94      2.72 o 
   1   2   6       74.43      142.75      9.39 o 
   2   2   6       65.36       54.69      4.48 o 
   3   2   6      246.07      235.32     11.20 o 
   4   2   6       58.59       60.47      7.37 o 
   5   2   6       18.83       39.91      4.43 o 
   6   2   6       98.07       83.14      5.80 o 
   7   2   6      104.98       88.92      7.51 o 
   8   2   6       16.68       20.15      6.88 o 
   9   2   6        0.54       -1.57      3.32 o 
  10   2   6        0.04        6.87      4.67 o 
 -10   3   6        6.53       13.11      9.02 o 
  -9   3   6        1.26        8.95      3.45 o 
  -8   3   6       46.42       44.22      5.60 o 
  -7   3   6      120.17      120.00      9.12 o 
  -6   3   6       49.97       45.29      4.38 o 
  -5   3   6      147.66      199.26     12.48 o 
  -4   3   6      127.92      211.07     15.84 o 
  -3   3   6        9.09       11.08      2.87 o 
  -2   3   6       43.00       41.13      4.80 o 
  -1   3   6       24.33       31.17      3.44 o 
   0   3   6        2.46        9.46      1.57 o 
   1   3   6      150.37      136.46      7.24 o 
   2   3   6        8.99       13.71      2.63 o 
   3   3   6       16.68       13.61      3.16 o 
   4   3   6       27.62       42.71      4.05 o 
   5   3   6      249.73      261.34     15.29 o 
   6   3   6        7.75        8.64      2.80 o 
   7   3   6        3.46        2.08      2.46 o 
   8   3   6        3.74        1.42      3.19 o 
   9   3   6        0.74        4.15      4.46 o 
  -9   4   6        1.95        3.18      3.73 o 
  -8   4   6        0.04        2.33      3.18 o 
  -7   4   6        7.93        5.95      3.02 o 
  -6   4   6       48.80       43.13      5.68 o 
  -5   4   6       41.86       38.88      5.19 o 
  -4   4   6       47.96       61.30      6.61 o 
  -3   4   6       11.52        9.33      5.72 o 
  -2   4   6      228.02      186.83     10.64 o 
  -1   4   6        8.27       32.02      5.79 o 
   0   4   6      170.35      178.84      7.70 o 
   1   4   6      277.32      272.00     11.57 o 
   2   4   6      421.00      390.88     17.68 o 
   3   4   6      355.80      326.80     16.20 o 
   4   4   6      173.65      142.83      8.45 o 
   5   4   6       35.45       35.65      4.06 o 
   6   4   6       13.41       17.27      4.30 o 
   7   4   6        8.79        7.94      3.50 o 
   8   4   6        1.49       -0.27      3.07 o 
   9   4   6       15.64       31.40     16.33 o 
  -8   5   6        0.49        4.37      4.42 o 
  -7   5   6        4.58       -2.77      3.66 o 
  -6   5   6        0.21        3.25      2.75 o 
  -5   5   6        4.43       11.72      3.56 o 
  -4   5   6       32.83       41.65      5.63 o 
  -3   5   6       25.18       27.59      4.28 o 
  -2   5   6       95.81       92.95      7.83 o 
  -1   5   6       84.11       77.56      6.15 o 
   0   5   6       88.43      100.69      7.27 o 
   1   5   6       50.45       51.45      5.04 o 
   2   5   6      101.56       80.41      6.49 o 
   3   5   6       31.04       30.88      4.42 o 
   4   5   6       26.13       32.46      4.71 o 
   5   5   6       14.52       12.36      3.76 o 
   6   5   6       10.39        4.07      3.21 o 
   7   5   6        7.07        5.29      5.42 o 
  -6   6   6        0.69        4.39      4.82 o 
  -5   6   6       16.47       19.92      7.17 o 
  -4   6   6        8.54       10.72      3.38 o 
  -3   6   6       81.58       83.11      9.86 o 
  -2   6   6       18.11       21.66      5.30 o 
  -1   6   6       23.81       19.63      4.72 o 
   0   6   6       62.45       64.80      7.71 o 
   1   6   6       17.81       23.38      7.50 o 
   2   6   6        1.96        6.11      3.72 o 
   3   6   6        0.54        1.54      3.06 o 
   4   6   6       30.48       52.92      8.28 o 
   5   6   6        2.35        0.91      4.43 o 
   6   6   6       15.01        8.26     12.13 o 
  -3   7   6       31.36       37.32      9.68 o 
  -2   7   6        7.14        3.77      7.03 o 
  -1   7   6        0.61       -1.62      4.17 o 
   0   7   6        3.85        5.80      4.76 o 
   1   7   6        4.37        9.26      5.75 o 
   2   7   6        3.12        7.44      6.03 o 
 -11   0   7        0.74       -0.43      9.17 o 
 -10   0   7        1.52       -6.44      6.44 o 
  -9   0   7        0.93        1.80      4.44 o 
  -8   0   7       11.62       13.37      8.21 o 
  -7   0   7       40.22       37.17      5.17 o 
  -6   0   7       46.21       40.33      5.43 o 
  -5   0   7       10.10       32.05      4.30 o 
  -4   0   7       47.02       50.62      5.59 o 
  -3   0   7       32.87       32.90      2.84 o 
  -2   0   7       39.31       41.76      3.36 o 
  -1   0   7      122.03      117.59     10.13 o 
   0   0   7      494.92      565.64     33.01 o 
   1   0   7       51.62       50.36      3.17 o 
   2   0   7      210.16      216.34     10.07 o 
   3   0   7       42.09       42.37      3.82 o 
   4   0   7      203.28      205.39     19.13 o 
   5   0   7       13.16       15.87      4.26 o 
   6   0   7        0.06       -2.64      3.39 o 
   7   0   7       37.76       25.15      7.15 o 
   8   0   7        3.10       11.15      6.27 o 
   9   0   7        0.00       -2.36      6.84 o 
  10   0   7        0.62       -3.57      6.40 o 
 -11   1   7       11.44       16.36      6.30 o 
 -10   1   7       41.48       50.45      8.50 o 
  -9   1   7        1.63       10.81      6.13 o 
  -8   1   7       31.58       34.55      3.90 o 
  -7   1   7       57.44       46.18      4.38 o 
  -6   1   7        0.63        1.73      1.72 o 
  -5   1   7      122.09      136.65      9.36 o 
  -4   1   7       52.78       74.42      4.23 o 
  -3   1   7       37.95       41.43      2.27 o 
  -2   1   7      107.38       92.64      4.60 o 
  -1   1   7       65.44       79.79      7.59 o 
   0   1   7      155.63      177.14      7.32 o 
   1   1   7      168.87      148.94      5.09 o 
   2   1   7      227.67      195.51      9.45 o 
   3   1   7       84.57       80.69      4.59 o 
   4   1   7       15.50       22.27      2.78 o 
   5   1   7        3.72       10.59      2.18 o 
   6   1   7       71.80       69.88      4.95 o 
   7   1   7        2.58        0.99      2.16 o 
   8   1   7        3.81        7.75      4.76 o 
   9   1   7        4.00       -0.59      3.20 o 
  10   1   7        2.99       18.22      9.59 o 
 -11   2   7        7.13        6.89      5.56 o 
 -10   2   7       24.04       25.77      6.38 o 
  -9   2   7       59.11       64.58      8.73 o 
  -8   2   7        2.01        6.38      2.88 o 
  -7   2   7        1.45        7.21      4.20 o 
  -6   2   7      198.20      171.53      9.17 o 
  -5   2   7      102.21      103.56      8.75 o 
  -4   2   7       75.03       85.29      5.14 o 
  -3   2   7      122.45      132.60      7.83 o 
  -2   2   7      147.67      114.27      7.12 o 
  -1   2   7      141.20      130.51      8.82 o 
   0   2   7      218.50      223.95      7.96 o 
   2   2   7      120.09      104.82      4.85 o 
   3   2   7       54.71       54.12      3.84 o 
   4   2   7       15.01       19.94      3.17 o 
   5   2   7       58.85       69.04      5.49 o 
   6   2   7        0.72        1.18      1.58 o 
   7   2   7        3.60       -0.84      3.39 o 
   8   2   7        0.86       -1.36      2.83 o 
   9   2   7        0.98       13.97      6.76 o 
  10   2   7        3.42        0.01      3.23 o 
 -10   3   7        0.66       -5.27      5.27 o 
  -9   3   7        3.70        9.43      7.01 o 
  -8   3   7       48.20       42.87      5.47 o 
  -7   3   7       62.58       67.39      6.24 o 
  -6   3   7       79.14       59.99      5.77 o 
  -5   3   7       26.04       66.17      7.82 o 
  -4   3   7       63.96       74.11      6.95 o 
  -3   3   7       47.38       48.91      4.22 o 
  -2   3   7        1.51        2.60      1.23 o 
  -1   3   7        0.98        0.81      1.42 o 
   0   3   7        1.76        5.36      3.30 o 
   1   3   7       62.91       54.68      3.57 o 
   2   3   7       97.99       85.57      6.79 o 
   3   3   7       58.89       54.72      5.03 o 
   4   3   7       83.45       71.77      8.62 o 
   5   3   7        0.29        4.32      2.09 o 
   6   3   7       44.44       43.98      4.38 o 
   7   3   7        1.64        1.87      2.66 o 
   8   3   7       33.67       39.71      7.36 o 
   9   3   7       13.26       10.82      5.05 o 
  -9   4   7        8.42       10.14      4.90 o 
  -8   4   7        8.81       19.92      6.37 o 
  -7   4   7       13.09       15.51      4.33 o 
  -6   4   7       91.82       98.44     10.42 o 
  -5   4   7        1.64        5.67      2.93 o 
  -4   4   7       21.60       51.63      8.30 o 
  -3   4   7       13.29       18.81      7.92 o 
  -2   4   7       19.40       16.08      2.48 o 
  -1   4   7       32.61       31.53      3.89 o 
   0   4   7       11.89       13.83      1.95 o 
   1   4   7        7.24        5.70      2.14 o 
   2   4   7       62.74       60.36      6.27 o 
   3   4   7       28.10       36.38      6.70 o 
   4   4   7       46.64       53.09      5.07 o 
   5   4   7        0.83        1.43      2.04 o 
   6   4   7        8.80        8.83      3.49 o 
   7   4   7        2.15        3.80      4.00 o 
   8   4   7        8.00       15.03      6.43 o 
  -8   5   7       14.42       15.77      7.24 o 
  -7   5   7       37.54       41.74      8.28 o 
  -6   5   7        5.74        2.45      3.15 o 
  -5   5   7       24.30       34.54      5.58 o 
  -4   5   7       39.08       41.61      5.55 o 
  -3   5   7       27.04       38.22      6.74 o 
  -2   5   7       62.37       64.13      6.47 o 
  -1   5   7      123.84      103.51      9.90 o 
   0   5   7      152.94      167.17     10.95 o 
   1   5   7       37.59       43.34      6.17 o 
   2   5   7       15.71        9.14      2.87 o 
   3   5   7       18.65       19.14      4.25 o 
   4   5   7       11.07        6.36      3.06 o 
   5   5   7       12.25        8.26      3.31 o 
   6   5   7        1.92       -1.22      4.23 o 
   7   5   7       17.61       14.01     15.03 o 
  -6   6   7       15.03        7.08      6.36 o 
  -5   6   7        1.60       -2.87      4.30 o 
  -4   6   7       63.39       77.92     12.66 o 
  -3   6   7       11.86       15.82      5.56 o 
  -2   6   7       54.90       52.07      9.59 o 
  -1   6   7       11.34       12.63      3.88 o 
   0   6   7        2.27        8.38      3.47 o 
   1   6   7        1.87        3.79      3.13 o 
   2   6   7        8.89        7.68      3.73 o 
   3   6   7        2.62        6.09      4.81 o 
   4   6   7        0.74        0.65      3.97 o 
   5   6   7       39.78       22.86     11.00 o 
  -2   7   7        2.68       14.34      8.41 o 
  -1   7   7        6.64        7.59      6.06 o 
   0   7   7        0.26       -0.15      3.95 o 
   1   7   7        4.23       13.45     14.88 o 
 -11   0   8        0.93       -8.01      8.01 o 
 -10   0   8        0.55       -6.37      6.37 o 
  -9   0   8       25.07       25.67      8.68 o 
  -8   0   8        0.60        6.14      8.62 o 
  -7   0   8       22.71       27.30      5.11 o 
  -6   0   8        6.00        0.61      3.63 o 
  -5   0   8        6.89        9.06      4.81 o 
  -4   0   8       30.33       65.50      5.11 o 
  -3   0   8       18.56       16.72      3.54 o 
  -2   0   8       91.07       68.31      7.74 o 
  -1   0   8        3.40       -1.83      2.93 o 
   0   0   8       23.34       26.72      5.52 o 
   1   0   8       15.26       20.49      4.66 o 
   2   0   8       39.50       39.42      5.55 o 
   3   0   8        0.18        5.19      1.91 o 
   4   0   8       55.49       63.29      9.64 o 
   5   0   8       70.84      117.30     11.69 o 
   6   0   8       46.18       34.52      5.00 o 
   7   0   8        2.25        5.57      4.14 o 
   8   0   8        2.23        6.48      9.42 o 
   9   0   8       16.13       21.13     15.91 o 
  10   0   8        2.12       10.68     11.42 o 
 -11   1   8        6.77        7.00      8.71 o 
 -10   1   8        1.94        1.30      4.58 o 
  -9   1   8       17.80       19.03      7.51 o 
  -8   1   8        1.66        0.53      2.65 o 
  -7   1   8       13.85       25.65      4.62 o 
  -6   1   8       29.23       25.36      2.87 o 
  -5   1   8        9.34       15.25      2.33 o 
  -4   1   8       16.62       20.19      2.36 o 
  -3   1   8       14.87       15.38      2.51 o 
  -2   1   8       64.46       54.50      3.77 o 
  -1   1   8       18.80       24.11      2.42 o 
   0   1   8       79.67       94.58      4.95 o 
   1   1   8       11.05       12.81      2.99 o 
   2   1   8       50.87       49.34      3.37 o 
   3   1   8       25.73       24.41      2.59 o 
   4   1   8        8.96       12.51      2.93 o 
   5   1   8        2.41        1.54      1.82 o 
   6   1   8       37.78       26.82      3.25 o 
   7   1   8        7.23        5.76      2.79 o 
   8   1   8       10.85       14.29      7.95 o 
   9   1   8       12.47       11.63      4.91 o 
 -10   2   8       12.01       23.35      7.35 o 
  -9   2   8       13.08        3.84      2.87 o 
  -8   2   8       45.26       36.48      4.42 o 
  -7   2   8       22.82       25.67      3.65 o 
  -6   2   8       22.94       22.45      2.91 o 
  -5   2   8       16.24       27.40      2.99 o 
  -4   2   8       15.28       24.80      2.57 o 
  -3   2   8       61.72       48.66      2.95 o 
  -2   2   8        6.55        7.76      2.74 o 
  -1   2   8        5.76        5.13      1.86 o 
   0   2   8       74.72       80.51      5.12 o 
   1   2   8       21.98       17.54      2.55 o 
   2   2   8       20.11       17.90      2.49 o 
   3   2   8      180.81      181.15     11.83 o 
   4   2   8      275.64      256.75     12.71 o 
   5   2   8      116.70      106.83      8.28 o 
   6   2   8       16.86       22.08      3.42 o 
   7   2   8       21.65       21.40      4.27 o 
   8   2   8        4.69       13.54      6.16 o 
   9   2   8        0.90       -1.56      5.65 o 
 -10   3   8        1.25        2.08      9.53 o 
  -9   3   8       43.33       37.26      6.91 o 
  -8   3   8        2.61        6.23      4.10 o 
  -7   3   8       50.71       49.36      5.36 o 
  -6   3   8        7.67       14.44      2.70 o 
  -5   3   8       26.69       30.77      3.68 o 
  -4   3   8        6.63       21.73      2.75 o 
  -3   3   8       12.19        6.13      2.55 o 
  -2   3   8       36.62       37.77      4.97 o 
  -1   3   8       61.06       54.00      4.48 o 
   0   3   8       35.92       33.97      4.39 o 
   1   3   8       61.15       53.95      3.98 o 
   2   3   8      292.66      255.44     11.67 o 
   3   3   8       55.59       49.78      3.72 o 
   4   3   8       34.80       33.45      5.79 o 
   5   3   8        2.38        3.26      2.87 o 
   6   3   8       52.22       58.71      6.53 o 
   7   3   8       26.25       21.53      4.57 o 
   8   3   8        4.36        4.46      6.97 o 
  -9   4   8        5.23        6.68     10.83 o 
  -8   4   8        3.02        7.88      5.45 o 
  -7   4   8        7.76        5.13      3.57 o 
  -6   4   8       16.54       21.41      4.91 o 
  -5   4   8        7.94        5.15      2.85 o 
  -4   4   8       16.38       26.25      4.04 o 
  -3   4   8       57.09       50.94      5.51 o 
  -2   4   8       19.60       18.39      2.65 o 
  -1   4   8       16.08       15.37      2.48 o 
   0   4   8       56.06       59.57      6.02 o 
   1   4   8        9.19       14.38      3.68 o 
   2   4   8       17.74       15.59      2.68 o 
   3   4   8       28.03       29.62      4.29 o 
   4   4   8       42.79       46.21      4.86 o 
   5   4   8        3.97        5.43      2.55 o 
   6   4   8        1.59        0.92      2.59 o 
   7   4   8       16.09       20.23      6.33 o 
  -7   5   8       24.67       28.57      8.87 o 
  -6   5   8       10.59       13.21      6.73 o 
  -5   5   8        1.69        2.18      3.37 o 
  -4   5   8        3.47       11.36      4.37 o 
  -3   5   8       18.29       15.23      7.12 o 
  -2   5   8       13.30       19.74      7.60 o 
  -1   5   8        1.69        9.65      3.60 o 
   0   5   8       25.07       44.95      6.19 o 
   1   5   8       29.80       30.22      4.89 o 
   2   5   8       13.63       18.12      4.29 o 
   3   5   8       13.72       24.77      5.57 o 
   4   5   8       11.98       11.41      4.66 o 
   5   5   8        7.23        1.89      5.15 o 
   6   5   8        2.53        0.41      5.55 o 
  -5   6   8       24.44       36.45      8.99 o 
  -4   6   8       33.80       26.26      8.78 o 
  -3   6   8        4.19        4.83      5.07 o 
  -2   6   8       34.27       31.48      8.63 o 
  -1   6   8        6.58        8.19      5.26 o 
   0   6   8        9.98       14.66      6.57 o 
   1   6   8        2.45       13.24     11.43 o 
   2   6   8        0.97        3.50      4.38 o 
   3   6   8       18.77       19.12      7.06 o 
   4   6   8        9.92       12.16      7.61 o 
 -10   0   9        3.92        9.79     11.23 o 
  -9   0   9        3.26        1.79      4.53 o 
  -8   0   9       21.91       35.93      6.84 o 
  -7   0   9       13.75       16.94      4.51 o 
  -6   0   9        0.82        1.39      2.38 o 
  -5   0   9      334.17      307.02     43.25 o 
  -4   0   9       40.29       36.64      3.32 o 
  -3   0   9       32.97       30.63      6.89 o 
  -2   0   9        2.50        1.99      3.34 o 
  -1   0   9        1.69        7.45      7.50 o 
   0   0   9      181.19      197.79     18.59 o 
   1   0   9        3.63        7.99      3.95 o 
   2   0   9       32.35       33.66      6.47 o 
   3   0   9        5.93        3.83      2.13 o 
   4   0   9       21.54       42.47      6.08 o 
   5   0   9       16.73       33.04      7.57 o 
   6   0   9       21.21       24.08      4.13 o 
   7   0   9        5.97        1.41      3.05 o 
   8   0   9       24.10       22.17      8.17 o 
   9   0   9       12.92       10.37     11.27 o 
 -10   1   9        8.22        0.03      3.83 o 
  -9   1   9        0.97        1.95      2.98 o 
  -8   1   9       11.58       16.64      3.30 o 
  -7   1   9       15.05       18.86      3.35 o 
  -6   1   9        5.16        3.78      2.06 o 
  -5   1   9        1.61        4.46      1.69 o 
  -4   1   9        9.28        9.20      4.09 o 
  -3   1   9       14.04       20.09      3.78 o 
  -2   1   9       74.25       59.45      4.33 o 
  -1   1   9       66.89       87.75      7.55 o 
   0   1   9       64.68       65.36      3.90 o 
   1   1   9      257.65      242.93     11.61 o 
   2   1   9      106.67       84.30      5.70 o 
   3   1   9       23.37       22.89      3.19 o 
   4   1   9      102.93      103.74      7.16 o 
   5   1   9        6.45        9.80      2.13 o 
   6   1   9        8.19        8.26      2.56 o 
   7   1   9        8.02        4.70      3.07 o 
   8   1   9        4.71        4.37      4.50 o 
   9   1   9        1.87        7.30      4.73 o 
 -10   2   9       10.47        6.02      5.51 o 
  -9   2   9       22.67       28.71      9.92 o 
  -8   2   9       33.31       36.25      5.75 o 
  -7   2   9       11.09       13.29      3.04 o 
  -6   2   9       32.51       23.32      3.01 o 
  -5   2   9       37.28       54.13      5.75 o 
  -3   2   9       11.78       13.36      5.36 o 
  -2   2   9       21.47       27.32      4.72 o 
  -1   2   9       91.30       86.75      5.82 o 
   0   2   9       63.21       66.50      5.13 o 
   1   2   9       83.12       92.39      7.05 o 
   2   2   9       40.94       33.21      4.73 o 
   3   2   9        8.32       15.28      2.86 o 
   4   2   9       20.10       26.72      4.44 o 
   5   2   9       32.98       32.77      3.56 o 
   6   2   9       15.99       17.97      3.60 o 
   7   2   9        1.16        9.78      5.41 o 
   8   2   9        5.25        0.02      6.10 o 
  -9   3   9        3.06        8.14      5.10 o 
  -8   3   9        3.43        3.34      3.50 o 
  -7   3   9       35.92       31.82      5.07 o 
  -6   3   9       16.98       13.38      3.82 o 
  -5   3   9        0.88        1.44      2.22 o 
  -4   3   9       13.18       17.94      3.30 o 
  -3   3   9       27.08       22.51      3.34 o 
  -2   3   9       89.35       62.20      5.20 o 
  -1   3   9       37.61       35.49      3.76 o 
   0   3   9       52.77       63.29      6.26 o 
   1   3   9       47.03       40.70      4.48 o 
   2   3   9      194.60      160.55     10.60 o 
   3   3   9       10.27        7.84      2.77 o 
   4   3   9       55.84       56.21      6.34 o 
   5   3   9       49.43       60.45      7.97 o 
   6   3   9       16.05       20.06      5.23 o 
   7   3   9       32.40       33.80      7.26 o 
   8   3   9        6.22        6.25      4.97 o 
  -8   4   9        5.07        4.77      5.30 o 
  -7   4   9        2.44        5.30      4.00 o 
  -6   4   9        5.63        3.77      3.98 o 
  -5   4   9        1.30        3.60      3.73 o 
  -4   4   9       14.32       33.69      6.00 o 
  -3   4   9       36.64       37.48      6.02 o 
  -2   4   9        6.62        7.24      3.60 o 
  -1   4   9       18.79       19.72      3.67 o 
   0   4   9       94.66      102.85      7.91 o 
   1   4   9       18.30       23.75      6.04 o 
   2   4   9        2.03        1.39      2.09 o 
   3   4   9        0.10        5.96      2.73 o 
   4   4   9       10.96       10.61      3.49 o 
   5   4   9        1.05        2.35      2.76 o 
   6   4   9        8.51       10.89      5.46 o 
   7   4   9       28.61       29.78     11.48 o 
  -7   5   9        4.81        4.71      8.30 o 
  -6   5   9       15.16       23.67      7.14 o 
  -5   5   9       24.85       19.55      6.15 o 
  -4   5   9        7.97       12.19      4.87 o 
  -3   5   9       48.61       39.40      7.33 o 
  -2   5   9       19.05       10.81      4.04 o 
  -1   5   9        3.84        8.39      4.06 o 
   0   5   9       20.56       39.22      7.28 o 
   1   5   9       11.18       24.15      4.90 o 
   2   5   9       48.28       50.17      7.40 o 
   3   5   9        9.74        6.91      3.95 o 
   4   5   9        2.78        4.90      3.86 o 
   5   5   9        1.97       -2.54      6.30 o 
  -4   6   9        7.12        6.34      7.42 o 
  -3   6   9       11.98       17.47      7.50 o 
  -2   6   9       10.56       25.52      8.92 o 
  -1   6   9       17.15       11.91      5.84 o 
   0   6   9       12.78       16.83      7.31 o 
   1   6   9       28.41       37.10     10.02 o 
   2   6   9        4.06        4.70      5.17 o 
   3   6   9       21.35       33.63     10.16 o 
 -10   0  10       17.40       42.24     21.05 o 
  -9   0  10        3.51        1.37      8.54 o 
  -8   0  10       11.01        9.50      6.53 o 
  -7   0  10       80.77       90.72     16.39 o 
  -6   0  10        5.91       11.49      4.84 o 
  -5   0  10       93.06       87.58     12.66 o 
  -4   0  10      163.19      153.31     16.12 o 
  -3   0  10       63.82       65.39      9.61 o 
  -2   0  10      494.67      367.52     39.66 o 
  -1   0  10      884.02      795.04     69.23 o 
   0   0  10        7.29       12.23      4.65 o 
   1   0  10      138.80      228.67     24.39 o 
   2   0  10      100.37       83.50     11.87 o 
   3   0  10        0.91       -5.38      5.92 o 
   4   0  10       13.65       30.13      7.52 o 
   5   0  10       25.27       14.59     10.91 o 
   6   0  10        8.52       12.83      7.54 o 
   7   0  10       59.29       48.56     16.97 o 
   8   0  10        0.16       -2.01      8.04 o 
 -10   1  10        2.70        6.73      7.62 o 
  -9   1  10        4.22        4.36      6.84 o 
  -8   1  10       16.76       20.60      4.66 o 
  -7   1  10        8.52       13.08      3.92 o 
  -6   1  10       49.36       60.17      8.92 o 
  -5   1  10       14.41       10.58      2.63 o 
  -4   1  10       92.93       93.13      9.17 o 
  -3   1  10      265.18      240.58     16.71 o 
  -2   1  10       63.22       60.54      6.00 o 
  -1   1  10       44.92       65.22      7.20 o 
   0   1  10      377.51      407.22     25.51 o 
   1   1  10      203.03      175.87     13.21 o 
   2   1  10      159.34      125.86     10.08 o 
   3   1  10      124.86      101.57      8.15 o 
   4   1  10       35.55       52.54      5.22 o 
   5   1  10       67.21       73.22      8.22 o 
   6   1  10        6.13        3.49      2.66 o 
   7   1  10       11.05        6.83      5.35 o 
   8   1  10        3.78        4.81      4.41 o 
  -9   2  10        0.15        6.30     10.04 o 
  -8   2  10       21.45       11.91      4.37 o 
  -7   2  10       23.96       21.10      6.25 o 
  -6   2  10        1.70        2.34      2.78 o 
  -5   2  10       68.05       53.46      5.82 o 
  -4   2  10        6.21       10.90      2.78 o 
  -3   2  10        7.70        6.23      2.12 o 
  -2   2  10       16.61        8.73      2.45 o 
  -1   2  10        0.97        2.51      3.78 o 
   0   2  10      146.29      144.50      8.43 o 
   1   2  10       28.63       33.66      4.07 o 
   2   2  10      232.66      195.24     11.68 o 
   3   2  10       79.01       63.36      8.01 o 
   4   2  10      142.13      146.80     11.66 o 
   5   2  10       16.46       24.79      5.59 o 
   6   2  10        7.50       16.15      5.20 o 
   7   2  10        7.81       -0.70      3.23 o 
   8   2  10        3.57        2.40      6.78 o 
  -8   3  10       28.21       21.61      7.10 o 
  -7   3  10       14.35        4.72      3.40 o 
  -6   3  10       15.79       22.85      4.39 o 
  -5   3  10       36.01       46.41      5.63 o 
  -4   3  10       27.16       37.84      4.63 o 
  -3   3  10       70.87       53.02      5.84 o 
  -2   3  10       42.29       29.33      4.02 o 
  -1   3  10       24.97       26.38      3.37 o 
   0   3  10      119.00      121.97      8.07 o 
   1   3  10       12.76       16.57      3.31 o 
   2   3  10       66.38       55.74      5.83 o 
   3   3  10        2.72        5.09      2.86 o 
   4   3  10       30.83       33.31      5.23 o 
   5   3  10       20.83       23.62      6.44 o 
   6   3  10        5.50       -0.03      3.54 o 
   7   3  10       13.24       10.89      7.32 o 
  -7   4  10       12.04       18.52      6.60 o 
  -6   4  10        1.37        0.80      3.11 o 
  -5   4  10        1.12        5.52      3.61 o 
  -4   4  10        0.48        5.99      3.72 o 
  -3   4  10       16.23       13.24      4.27 o 
  -2   4  10        3.21        5.23      2.85 o 
  -1   4  10       26.31       22.31      4.78 o 
   0   4  10        8.15        9.17      3.83 o 
   1   4  10        1.45        5.89      2.93 o 
   2   4  10       17.91       14.79      3.68 o 
   3   4  10        5.54        4.60      2.93 o 
   4   4  10        9.12        7.71      3.66 o 
   5   4  10       13.30       25.56      8.08 o 
   6   4  10       21.56       22.42      6.78 o 
  -6   5  10        3.11        1.95      4.80 o 
  -5   5  10        8.42        7.51      4.92 o 
  -4   5  10        1.93        4.87      4.68 o 
  -3   5  10        6.67       11.71      9.25 o 
  -2   5  10        5.71        5.20      4.12 o 
  -1   5  10        6.81        4.19      3.75 o 
   0   5  10        1.74       -2.06      6.22 o 
   1   5  10        4.40       13.28      6.15 o 
   2   5  10       36.04       35.54      6.49 o 
   3   5  10       13.09        6.19      4.13 o 
   4   5  10        5.32        1.71      4.71 o 
  -2   6  10       10.79       11.22      7.01 o 
  -1   6  10        8.26        8.52      6.54 o 
   0   6  10        6.59       13.65      6.65 o 
  -9   0  11       41.96       68.07     28.75 o 
  -8   0  11       18.36       22.55     14.78 o 
  -7   0  11        5.78        2.79      6.65 o 
  -6   0  11       13.26       26.16      9.36 o 
  -5   0  11       64.92       75.10     13.42 o 
  -4   0  11       44.26       38.52      8.14 o 
  -3   0  11        0.58       -1.18      3.81 o 
  -2   0  11      391.33      372.17     38.03 o 
  -1   0  11      127.59      103.56     14.56 o 
   0   0  11      112.57      127.29     15.28 o 
   1   0  11       19.33       29.77      6.89 o 
   2   0  11       46.50       39.39     14.15 o 
   3   0  11       26.68       22.99      6.67 o 
   4   0  11       19.78       12.84      5.52 o 
   5   0  11        0.53        4.83      4.86 o 
   6   0  11        0.13        2.55      4.58 o 
   7   0  11        2.70        1.98      7.21 o 
  -9   1  11       25.06       27.68     16.12 o 
  -8   1  11       16.46       10.08      7.91 o 
  -7   1  11       20.16       20.72      5.57 o 
  -6   1  11       66.28       82.90     16.53 o 
  -5   1  11       46.11       58.57      7.06 o 
  -4   1  11       93.85       93.36     10.25 o 
  -3   1  11      165.73      159.07     14.69 o 
  -2   1  11       90.75       82.01      7.86 o 
  -1   1  11       45.85       41.62      5.95 o 
   0   1  11       51.71       61.50      7.19 o 
   1   1  11        8.25       14.78      5.71 o 
   2   1  11       23.60       21.72      4.40 o 
   3   1  11       20.61       18.84      4.45 o 
   4   1  11       26.46       32.54      5.69 o 
   5   1  11       27.37       31.26      8.74 o 
   6   1  11        1.29        1.49      4.13 o 
   7   1  11        6.99        6.49      5.71 o 
  -8   2  11        8.46       22.00      9.09 o 
  -7   2  11       62.11       61.10      9.04 o 
  -6   2  11        8.58       13.53      4.34 o 
  -5   2  11      103.64       88.56     10.51 o 
  -4   2  11       11.15       43.48      5.92 o 
  -3   2  11        7.95        5.31      2.96 o 
  -2   2  11       13.81       11.25      3.58 o 
  -1   2  11       41.23       29.07      4.70 o 
   0   2  11       42.03       32.52      5.09 o 
   1   2  11       14.08       19.45      4.46 o 
   2   2  11       63.56       58.54      7.12 o 
   3   2  11       11.52       13.02      4.20 o 
   4   2  11        0.44        9.39      7.01 o 
   5   2  11       15.92        9.46      4.03 o 
   6   2  11        5.42        6.55      5.40 o 
   7   2  11       10.27        8.50      7.22 o 
  -8   3  11       11.26        8.75      8.14 o 
  -7   3  11       24.85       30.90      8.15 o 
  -6   3  11       18.40       24.98      5.50 o 
  -5   3  11        4.09        7.91      4.90 o 
  -4   3  11        3.74       12.88      4.50 o 
  -3   3  11       31.21       29.67      3.91 o 
  -2   3  11        1.17        1.24      2.04 o 
  -1   3  11       18.66       15.73      4.76 o 
   0   3  11       37.34       39.64      4.58 o 
   1   3  11       39.82       39.70      5.42 o 
   2   3  11       11.85       15.11      3.82 o 
   3   3  11       16.85       10.01      3.08 o 
   4   3  11        3.60        7.53      4.03 o 
   5   3  11        5.95       -1.70      3.65 o 
   6   3  11        0.44       15.06      8.36 o 
  -6   4  11       18.91       27.57      8.43 o 
  -5   4  11        5.83        7.78      5.28 o 
  -4   4  11       10.39        4.12      3.73 o 
  -3   4  11       24.94       23.48      5.29 o 
  -2   4  11        5.01       10.52      4.63 o 
  -1   4  11        2.02       12.50      4.51 o 
   0   4  11       30.23       27.07      5.51 o 
   1   4  11       25.05       37.05      7.54 o 
   2   4  11       30.16       30.39      5.25 o 
   3   4  11        4.39        6.86      3.41 o 
   4   4  11        0.69       -0.55      3.60 o 
   5   4  11       24.23       35.13     11.70 o 
  -4   5  11        3.80        1.11      4.84 o 
  -3   5  11        8.60       11.46      6.18 o 
  -2   5  11        1.72        4.64      6.52 o 
  -1   5  11        1.86        3.32      3.53 o 
   0   5  11        3.52       -1.20      3.34 o 
   1   5  11        4.74       -0.25      4.26 o 
   2   5  11        8.59        7.06      8.57 o 
   3   5  11       10.21        3.53      4.50 o 
  -8   0  12        1.42       -2.38      5.90 o 
  -7   0  12        4.14       -1.43      5.00 o 
  -6   0  12        0.30        3.94     11.41 o 
  -5   0  12        0.00        2.79      4.66 o 
  -4   0  12       15.75       34.50      9.97 o 
  -3   0  12       37.55       42.26     10.21 o 
  -2   0  12        6.23        8.10      5.63 o 
  -1   0  12       22.83       42.55      9.41 o 
   0   0  12        4.40       12.57     13.53 o 
   1   0  12       72.92       70.92     10.73 o 
   2   0  12       84.02       68.10     10.83 o 
   3   0  12        1.19        6.13      8.34 o 
   4   0  12       29.20       26.52      7.45 o 
   5   0  12        0.06       -0.54      4.03 o 
   6   0  12        1.85       -6.28      8.60 o 
   7   0  12        0.62       -4.96      7.25 o 
  -8   1  12        1.91        1.20      4.09 o 
  -7   1  12       12.49        5.86      4.14 o 
  -6   1  12       13.86       17.65      4.99 o 
  -5   1  12       40.88       44.74      7.44 o 
  -4   1  12        6.68       14.50      4.65 o 
  -3   1  12        4.60        4.53      4.93 o 
  -2   1  12       12.93       16.17      4.67 o 
  -1   1  12       73.12       73.78      8.68 o 
   0   1  12       13.70       27.89      4.84 o 
   1   1  12        4.61       11.98      8.11 o 
   2   1  12       30.96       31.59      5.49 o 
   3   1  12        0.46        0.32      2.71 o 
   4   1  12        4.80        4.56      3.40 o 
   5   1  12       10.46       11.75      4.59 o 
   6   1  12       10.51       10.27      7.02 o 
  -8   2  12        6.26        5.89      5.47 o 
  -7   2  12       40.81       30.68      6.94 o 
  -6   2  12        9.58        8.46      4.04 o 
  -5   2  12        5.55        7.49      3.92 o 
  -4   2  12       25.15       26.61      5.74 o 
  -3   2  12        5.61        4.88      3.35 o 
  -2   2  12       59.90       55.96      7.15 o 
  -1   2  12       29.69       39.93      6.24 o 
   0   2  12       20.24       22.37      4.40 o 
   1   2  12        5.99       18.18      7.32 o 
   2   2  12       11.47       19.90      5.08 o 
   3   2  12        2.91        2.72      3.25 o 
   4   2  12        5.07       18.67      5.27 o 
   5   2  12        0.10       10.96      5.49 o 
   6   2  12        5.84       11.68     10.02 o 
  -7   3  12        2.07        5.10      5.16 o 
  -6   3  12        9.41        9.88      5.54 o 
  -5   3  12        1.89        4.54      4.18 o 
  -4   3  12        0.45        3.25      3.25 o 
  -3   3  12        0.07       -1.87      2.87 o 
  -2   3  12        1.61       -0.53      2.11 o 
  -1   3  12       39.41       30.15      5.48 o 
   0   3  12        6.70        7.19      3.15 o 
   1   3  12       47.73       43.99      7.28 o 
   2   3  12        8.13       17.74      5.48 o 
   3   3  12        2.47        2.12      3.20 o 
   4   3  12        9.68       16.87      6.19 o 
   5   3  12        4.25        2.79      4.92 o 
  -5   4  12        4.17        9.84      6.20 o 
  -4   4  12       11.73        8.18      5.37 o 
  -3   4  12       20.02       16.49      6.61 o 
  -2   4  12        0.13        7.40      7.57 o 
  -1   4  12       35.72       29.54      7.46 o 
   0   4  12       24.08       28.19      7.42 o 
   1   4  12       10.48        5.32      4.52 o 
   2   4  12        0.30       14.69      6.68 o 
   3   4  12        3.38       -0.23      4.29 o 
   4   4  12        6.47       17.68      9.59 o 
  -2   5  12        4.51        3.01      4.27 o 
  -1   5  12        5.53       -0.43      4.33 o 
   0   5  12       18.22       17.75      7.05 o 
  -7   0  13        0.19       -7.45      7.45 o 
  -6   0  13        6.06        1.82     11.27 o 
  -5   0  13       31.44       56.85     21.55 o 
  -4   0  13       10.27       20.95      8.67 o 
  -3   0  13       90.06      106.65     17.50 o 
  -2   0  13        0.28       -4.73      5.47 o 
  -1   0  13       18.98       26.47      7.35 o 
   0   0  13        0.66       -0.64      4.14 o 
   1   0  13        0.24       12.34      6.12 o 
   2   0  13       15.56       24.16      7.03 o 
   3   0  13        8.29       12.29      6.92 o 
   4   0  13        8.24        7.67      6.20 o 
   5   0  13        8.42       16.83      7.61 o 
  -7   1  13        1.99        3.03      3.86 o 
  -6   1  13        0.46        3.67      3.61 o 
  -5   1  13       21.05       26.38      6.65 o 
  -4   1  13        9.35       15.57      5.36 o 
  -3   1  13       66.64       65.88      8.17 o 
  -2   1  13       23.05       22.77      4.92 o 
  -1   1  13        9.94        5.78      3.56 o 
   0   1  13        0.96        9.30      5.82 o 
   1   1  13       17.57       14.49      4.75 o 
   2   1  13       10.54        9.03      4.06 o 
   3   1  13        6.59        0.34      3.25 o 
   4   1  13        4.53       10.28      4.88 o 
   5   1  13       13.71       22.45      6.34 o 
  -7   2  13        7.17        5.04      4.27 o 
  -6   2  13        0.63        2.20      4.01 o 
  -5   2  13       16.15       21.03      6.01 o 
  -4   2  13       45.19       64.48      9.37 o 
  -3   2  13        6.64        6.48      3.89 o 
  -2   2  13       33.83       33.12      6.21 o 
  -1   2  13       27.17       27.46      6.20 o 
   0   2  13        3.49        4.78      3.99 o 
   1   2  13        5.96        5.18      3.53 o 
   2   2  13        4.71        3.96      3.32 o 
   3   2  13        5.53       15.96      4.97 o 
   4   2  13        1.33        1.50      3.58 o 
   5   2  13        0.40       12.91      5.47 o 
  -6   3  13        1.53        4.69      5.42 o 
  -5   3  13        5.39        2.97      4.61 o 
  -4   3  13        1.46        2.44      4.23 o 
  -3   3  13        2.95        3.85      3.71 o 
  -2   3  13        8.19        9.33      4.52 o 
  -1   3  13        3.56       11.80      7.34 o 
   0   3  13        4.33        4.34      3.24 o 
   1   3  13       17.53       18.29      4.97 o 
   2   3  13        3.58        4.87      3.75 o 
   3   3  13       11.50       12.36      6.06 o 
   4   3  13        4.25        8.26      4.92 o 
  -3   4  13        4.53       12.94      6.66 o 
  -2   4  13       11.62        7.50      5.60 o 
  -1   4  13       22.21       32.11      8.12 o 
   0   4  13       21.70       17.43     12.86 o 
   1   4  13        1.63        9.78      9.61 o 
   2   4  13        1.42        0.05      8.80 o 
  -6   0  14        3.98        3.58      6.90 o 
  -5   0  14       16.04       35.05     10.40 o 
  -4   0  14        0.76       -4.66      5.66 o 
  -3   0  14       31.72       41.51     11.75 o 
  -2   0  14       16.90       14.61      6.79 o 
  -1   0  14        0.65        4.10      9.69 o 
   0   0  14        4.20        8.75     12.08 o 
   1   0  14        8.21        9.33      9.02 o 
   2   0  14       27.88       55.82     15.16 o 
   3   0  14        3.32        6.72     10.21 o 
   4   0  14       17.13       10.84      7.15 o 
  -6   1  14        9.45       14.96      6.71 o 
  -5   1  14       13.17       16.81      6.25 o 
  -4   1  14        4.46        8.39      4.26 o 
  -3   1  14       25.81       24.59      5.29 o 
  -2   1  14        0.61        2.77      3.54 o 
  -1   1  14        5.27       10.18      8.33 o 
   0   1  14       15.95       30.81      6.70 o 
   1   1  14        4.45       15.68      8.44 o 
   2   1  14       19.93       27.27      6.29 o 
   3   1  14       12.84       17.23      6.05 o 
   4   1  14        2.48       12.61      5.51 o 
  -5   2  14        0.08       -2.26      4.48 o 
  -4   2  14        5.30        3.71      3.98 o 
  -3   2  14       14.41       25.81      8.98 o 
  -2   2  14        7.87        7.78      4.06 o 
  -1   2  14       14.65       17.67      7.69 o 
   0   2  14       33.42       36.40      6.46 o 
   1   2  14        6.57       14.14      6.12 o 
   2   2  14        8.50        9.87      4.84 o 
   3   2  14        0.34        4.09      4.20 o 
  -4   3  14        1.12        7.29      6.71 o 
  -3   3  14        0.05       -2.92      4.19 o 
  -2   3  14        2.53       -0.82      3.64 o 
  -1   3  14       11.04        8.46      4.15 o 
   0   3  14       10.99       19.57      5.21 o 
   1   3  14       11.47       11.92      6.70 o 
   2   3  14       11.08        7.10      4.81 o 
  -4   0  15        0.93        4.95      7.68 o 
  -3   0  15       14.59       11.72      8.29 o 
  -2   0  15        0.09       16.35     14.89 o 
  -1   0  15        6.98        4.93      8.52 o 
   0   0  15       31.51       43.61     12.30 o 
   1   0  15        5.71       21.22     17.93 o 
   2   0  15       23.38       22.83     10.03 o 
  -4   1  15       23.13       38.16      9.13 o 
  -3   1  15        7.10       12.99     11.40 o 
  -2   1  15        1.74        2.31      4.03 o 
  -1   1  15       22.64       27.44      6.84 o 
   0   1  15        2.37       14.63      5.21 o 
   1   1  15       11.69       21.38      5.91 o 
   2   1  15        6.17        4.95      4.63 o 
  -3   2  15       13.87       18.32     16.06 o 
  -2   2  15        2.24        2.67      3.81 o 
  -1   2  15       12.08        7.03      4.53 o 
   0   2  15       19.81       17.48      6.96 o 
                                                 
